# Supplementary material for: Developmental Distribution of the Plasma Membrane-Enriched Proteome in the Maize Primary Root Growth Zone
Source: Front Plant Sci. 2013 Mar 6;4:33. doi: 10.3389/fpls.2013.00033 (PMC3589600; doi:10.3389/fpls.2013.00033)
Supplement: Supplementary Table S1 — Complete list of all raw and normalized spectral counts for proteins identified in this study. [file 39748_Peck_DataSheet1.XLSX]

## Sheet: Raw Spectral counts
#	Identified Proteins	Accession Number	Molecular Weight	R1-1	R1-2	R1-3	R2-1	R2-2	R2-3	R3-1	R3-2	R3-3	R4-1	R4-2	R4-3
1	ATP synthase subunit beta, mitochondrial; Flags: Precursor	gi|114420|sp|P19023.1|ATPBM_MAIZE	59 kDa	89	268	266	56	137	254	54	124	186	62	101	185
2	ATPase subunit 1 [Zea mays subsp. parviglumis]	gi|102567957|gb|ABF70841.1|	55 kDa	222	195	180	106	117	181	113	95	108	94	79	109
3	mitochondrial-processing peptidase beta subunit	gi|195628546|gb|ACG36103.1|	58 kDa	127	181	71	47	134	98	71	187	95	65	140	118
4	unknown	gi|194704098|gb|ACF86133.1|	44 kDa	104	101	151	201	79	151	207	71	120	332	66	173
5	unknown	gi|219888401|gb|ACL54575.1|	105 kDa	26	28	15	67	93	116	109	115	151	118	116	257
6	unnamed protein product	gi|126632970|emb|CAM55450.1|	64 kDa	245	81	228	92	37	188	49	24	126	61	18	132
7	unnamed protein product	gi|8928421|sp|Q43697.1|TBB5_MAIZE	50 kDa	51	36	181	89	55	225	104	52	222	77	71	219
8	Tubulin alpha-1 chain; AltName: Full=Alpha-1-tubulin	gi|135398|sp|P14640.1|TBA1_MAIZE	50 kDa	71	32	161	97	59	145	104	46	150	73	54	149
9	unnamed protein product	gi|219766753|emb|CAW64048.1|	71 kDa	87	91	84	74	101	87	93	82	97	94	91	99
10	unknown	gi|194693910|gb|ACF81039.1|	45 kDa	25	51	97	78	47	137	76	41	81	159	40	119
11	unknown	gi|224028421|gb|ACN33286.1|	80 kDa	43	45	51	33	59	56	55	43	55	36	47	52
12	translational initiation factor eIF-4A	gi|218576444|emb|CAV33640.1|	47 kDa	18	39	199	19	50	81	27	37	87	16	53	96
13	lumenal binding protein cBiPe2	gi|1575128|gb|AAC49899.1|	73 kDa	58	86	36	48	78	48	108	54	49	98	49	37
14	unknown	gi|194702312|gb|ACF85240.1|	54 kDa	37	53	41	43	48	60	58	57	62	45	47	73
15	IQ calmodulin-binding motif family protein	gi|195627120|gb|ACG35390.1|	46 kDa	89	88	76	41	48	52	18	42	54	17	33	43
16	unknown	gi|194688928|gb|ACF78548.1|	81 kDa	43	56	64	12	43	66	16	49	76	19	44	77
17	unknown	gi|194702738|gb|ACF85453.1|	47 kDa	74	50	65	62	35	55	20	37	49	25	29	52
18	vacuolar ATP synthase catalytic subunit A	gi|195658441|gb|ACG48688.1|	68 kDa	26	38	34	24	40	51	41	44	70	47	39	84
19	actin-1	gi|195639446|gb|ACG39191.1|	42 kDa	33	33	35	35	48	51	42	51	62	45	61	65
20	unknown	gi|194703432|gb|ACF85800.1|	38 kDa	12	81	3	9	127	6	20	156	15	18	165	21
21	unknown	gi|224034261|gb|ACN36206.1|	80 kDa	24	34	122	16	41	121	19	32	118	19	43	81
22	unnamed protein product	gi|219748040|emb|CAW47009.1|	105 kDa	31	41	22	57	82	77	77	94	90	72	88	186
23	hypothetical protein	gi|195649497|gb|ACG44216.1|	72 kDa	68	74	53	24	51	38	33	47	26	13	30	31
24	atypical receptor-like kinase MARK	gi|195655293|gb|ACG47114.1|	70 kDa	12	17	3	47	38	25	62	54	41	53	52	57
25	calnexin precursor	gi|195638332|gb|ACG38634.1|	60 kDa	25	52	30	34	45	22	64	29	24	84	36	22
26	unknown	gi|194705850|gb|ACF87009.1|	49 kDa	14	24	84	14	31	91	14	22	114	16	31	85
27	brassinosteroid biosynthesis-like protein	gi|162458316|ref|NP_001105560.1|	65 kDa	36	32	25	22	27	27	42	18	30	26	23	28
28	cellulose synthase-9	gi|162460995|ref|NP_001104959.1|	121 kDa	5	8	7	21	22	66	25	21	37	27	15	47
29	cellulose synthase-2	gi|162459760|ref|NP_001105574.1|	121 kDa	6	18	16	28	39	68	38	40	42	22	28	57
30	cellulose synthase8	gi|162460924|ref|NP_001104958.1|	123 kDa	6	6	2	31	37	72	46	32	47	32	19	61
31	unknown	gi|223948977|gb|ACN28572.1|	89 kDa	53	20	35	48	18	65	26	16	36	14	8	16
32	ubiquitin fusion protein	gi|902527|gb|AAA70105.1|	18 kDa	6	20	12	2	33	22	15	40	31	8	39	31
33	unnamed protein product	gi|219902525|emb|CAW95909.1|	61 kDa	28	48	23	9	23	16	5	19	16	8	18	8
34	unknown	gi|219888281|gb|ACL54515.1|	54 kDa	36	46	37	17	33	37	20	27	32	17	27	32
35	vacuolar ATP synthase subunit B isoform 1	gi|195623746|gb|ACG33703.1|	54 kDa	11	27	25	9	29	37	14	26	38	23	21	35
36	UDP-glucose 6-dehydrogenase	gi|195623986|gb|ACG33823.1|	53 kDa	5	8	8	14	25	49	14	16	104	7	19	86
37	elongation factor 2	gi|195646972|gb|ACG42954.1|	94 kDa	33	19	29	15	28	33	20	20	40	10	20	30
38	lipoxygenase	gi|162461114|ref|NP_001105003.1|	98 kDa	10	27	17	5	29	16	13	19	15	11	40	29
39	endoplasmin precursor	gi|195647042|gb|ACG42989.1|	93 kDa	25	39	61	4	29	62	30	26	40	18	14	27
40	NADH-ubiquinone oxidoreductase 51 kDa subunit	gi|195621992|gb|ACG32826.1|	55 kDa	9	44	27	6	28	26	1	32	22	5	34	28
41	hexokinase	gi|162461538|ref|NP_001105529.1|	55 kDa	22	37	16	23	32	19	23	34	9	20	26	17
42	unknown	gi|194705788|gb|ACF86978.1|	75 kDa	21	33	20	15	22	18	36	20	26	18	20	14
44	unknown	gi|224029983|gb|ACN34067.1|	78 kDa	25	27	11	35	44	37	39	45	48	26	43	91
45	unnamed protein product	gi|219978130|emb|CAX06343.1|	81 kDa	20	7	9	35	9	35	32	15	42	18	15	39
46	unnamed protein product	gi|147223487|emb|CAN08452.1|	32 kDa	14	22	27	30	40	15	38	36	19	60	38	28
47	unknown	gi|219884637|gb|ACL52693.1|	48 kDa	13	33	16	19	50	39	19	34	17	15	29	13
48	transmembrane 9 superfamily protein member 2 precursor	gi|195612428|gb|ACG28044.1|	74 kDa	15	22	13	14	22	18	21	22	7	12	18	13
49	fasciclin-like arabinogalactan protein 7 precursor	gi|195612212|gb|ACG27936.1|	28 kDa	26	12	3	37	25	8	28	31	11	20	32	15
50	40S ribosomal protein S2	gi|195638566|gb|ACG38751.1|	30 kDa	31	9	53	43	10	30	51	17	23	70	14	29
51	unknown	gi|223948631|gb|ACN28399.1|	84 kDa	37	18	9	18	28	27	11	23	29	11	19	23
52	fasciclin-like arabinogalactan protein 8 precursor	gi|195607426|gb|ACG25543.1|	45 kDa	56	19	10	18	13	13	18	16	15	13	17	14
53	unknown	gi|194689082|gb|ACF78625.1|	58 kDa	112	133	48	32	98	79	38	137	67	47	107	94
54	unknown	gi|194695060|gb|ACF81614.1|	33 kDa	6	38	14	0	15	12	3	19	5	2	18	7
55	ribosomal proteinS6	gi|162463315|ref|NP_001105544.1|	29 kDa	19	22	14	27	28	21	42	31	14	65	31	37
56	coatomer subunit gamma	gi|195613770|gb|ACG28715.1|	99 kDa	3	7	45	1	15	34	3	12	27	3	15	28
57	unknown	gi|194706538|gb|ACF87353.1|	49 kDa	32	18	19	30	10	16	34	12	19	22	12	12
58	ADP,ATP carrier protein 1, mitochondrial; AltName: Full=ADP/ATP translocase 1; AltName: Full=Adenine nucleotide translocator 1; Short=ANT 1; Flags: Precursor	gi|238009522|gb|ACR35796.1|	42 kDa	9	35	12	7	44	12	6	45	8	2	37	19
59	transmembrane 9 superfamily protein member 4	gi|195649683|gb|ACG44309.1|	68 kDa	6	29	2	7	24	10	5	31	8	3	16	4
61	unknown	gi|194688986|gb|ACF78577.1|	73 kDa	4	23	10	19	25	22	16	25	19	10	26	15
62	unnamed protein product	gi|219749304|emb|CAW47069.1|	115 kDa	13	24	18	3	17	17	13	15	9	6	15	10
63	adenosylhomocysteinase	gi|195620086|gb|ACG31873.1|	53 kDa	7	26	4	8	26	13	4	21	13	2	33	7
64	unnamed protein product	gi|219736015|emb|CAW56922.1|	29 kDa	27	9	4	52	11	16	47	13	14	23	12	16
65	unknown	gi|194689992|gb|ACF79080.1|	72 kDa	10	17	7	11	13	22	7	18	8	9	11	7
67	unknown	gi|223947375|gb|ACN27771.1|	44 kDa	100	90	142	196	69	141	200	63	117	333	62	166
68	unknown	gi|223947901|gb|ACN28034.1|	76 kDa	15	30	12	4	21	15	8	20	17	6	12	12
69	hypothetical protein	gi|195613998|gb|ACG28829.1|	65 kDa	1	9	1	10	20	16	26	27	10	18	21	4
70	dynamin-related protein 1A	gi|195649627|gb|ACG44281.1|	69 kDa	5	10	10	6	15	25	7	16	37	8	14	38
71	glycoside transferase, six-hairpin, subgroup	gi|195614916|gb|ACG29288.1|	69 kDa	2	4	4	4	14	18	15	11	17	7	12	22
72	transmembrane 9 superfamily protein member 1 precursor	gi|195645778|gb|ACG42357.1|	68 kDa	7	21	6	6	20	11	4	23	6	2	16	3
73	unknown	gi|238006974|gb|ACR34522.1|	48 kDa	21	16	19	14	11	26	21	9	14	18	6	14
74	allene oxide synthase	gi|162460508|ref|NP_001105244.1|	53 kDa	12	22	11	16	20	11	20	12	9	25	14	6
75	unknown	gi|219885473|gb|ACL53111.1|	71 kDa	3	9	6	2	16	25	7	23	20	2	11	18
76	protein disulfide isomerase	gi|162461063|ref|NP_001105754.1|	57 kDa	20	20	9	4	16	16	13	13	13	24	15	6
77	unknown	gi|223975717|gb|ACN32046.1|	41 kDa	19	5	4	17	13	12	19	15	15	16	17	13
79	AIR12	gi|195608916|gb|ACG26288.1|	25 kDa	24	6	8	14	7	16	20	8	17	15	6	15
80	hexokinase-2	gi|195649643|gb|ACG44289.1|	55 kDa	29	38	17	24	33	21	24	31	12	19	29	22
83	unnamed protein product	gi|158058388|emb|CAP12302.1|	43 kDa	16	21	13	8	15	14	8	11	11	3	10	7
84	dynamin-2A	gi|223943377|gb|ACN25772.1|	100 kDa	10	4	12	2	10	38	5	13	34	6	8	40
85	transposon protein	gi|195648382|gb|ACG43659.1|	59 kDa	3	17	6	7	13	5	4	9	5	14	30	8
87	60S ribosomal protein L2	gi|195629344|gb|ACG36313.1|	28 kDa	1	15	8	8	20	12	12	17	15	29	21	24
89	unknown	gi|194700094|gb|ACF84131.1|	25 kDa	8	10	20	13	10	19	15	11	15	34	6	26
90	unnamed protein product	gi|206981299|emb|CAR80494.1|	59 kDa	8	8	1	11	8	7	14	11	11	16	10	12
91	40S ribosomal protein S16	gi|226493157|ref|NP_001149616.1|	17 kDa	5	13	6	6	19	5	12	19	8	12	18	9
92	brittle stalk-2-like protein 3	gi|119034638|gb|ABL59983.1|	50 kDa	6	3	3	11	8	9	15	8	12	14	8	9
93	unnamed protein product	gi|219772447|emb|CAW48609.1|	63 kDa	113	33	122	23	14	92	10	9	55	11	5	59
95	Enolase 1; AltName: Full=2-phosphoglycerate dehydratase 1; AltName: Full=2-phospho-D-glycerate hydro-lyase 1	gi|119355|sp|P26301.1|ENO1_MAIZE	48 kDa	5	12	8	0	9	9	2	12	13	2	22	33
96	unnamed protein product	gi|219890644|emb|CAW94675.1|	60 kDa	31	57	28	34	46	25	65	34	23	80	37	21
97	40S ribosomal protein S3	gi|195625100|gb|ACG34380.1|	26 kDa	11	19	7	15	20	1	8	18	2	12	23	3
98	unknown	gi|194690550|gb|ACF79359.1|	22 kDa	11	16	14	11	17	6	20	10	5	28	13	11
99	unknown	gi|226491586|ref|NP_001149295.1|	33 kDa	4	12	32	3	13	18	3	7	19	1	9	16
101	dynamin-related protein 1C	gi|195607202|gb|ACG25431.1|	68 kDa	4	4	10	2	12	22	5	11	32	9	9	34
102	protein SEY1	gi|195649509|gb|ACG44222.1|	90 kDa	7	12	9	0	15	12	16	10	7	5	12	4
103	AIR12	gi|195654711|gb|ACG46823.1|	27 kDa	22	13	5	5	7	6	7	10	6	4	3	3
104	unknown	gi|219886743|gb|ACL53746.1|	75 kDa	10	17	10	9	16	16	17	13	15	9	15	8
105	elongation factor 1-gamma 3	gi|195628630|gb|ACG36145.1|	47 kDa	10	5	2	9	17	10	8	17	8	9	17	6
108	unknown	gi|223947223|gb|ACN27695.1|	45 kDa	7	7	7	2	8	6	7	4	6	4	5	5
111	unknown	gi|194706834|gb|ACF87501.1|	60 kDa	8	8	9	10	6	9	13	5	9	9	7	10
112	unknown	gi|194689980|gb|ACF79074.1|	43 kDa	1	6	5	3	12	17	4	10	23	7	16	25
114	unknown	gi|194689354|gb|ACF78761.1|	57 kDa	2	1	53	3	5	17	3	5	20	2	5	23
115	unknown	gi|224030509|gb|ACN34330.1|	68 kDa	14	13	13	3	13	10	3	14	7	4	8	12
116	60S ribosomal protein L18	gi|195606262|gb|ACG24961.1|	21 kDa	1	17	9	7	14	9	9	13	10	36	11	28
117	unknown	gi|224035617|gb|ACN36884.1|	38 kDa	35	11	3	10	4	3	9	4	2	5	4	1
119	fasciclin-like arabinogalactan protein 7 precursor	gi|195612412|gb|ACG28036.1|	27 kDa	5	3	3	8	8	10	10	9	6	6	10	9
121	dolichyl-diphosphooligosaccharide--protein glycosyltransferase 67 kDasubunit precursor	gi|195648146|gb|ACG43541.1|	70 kDa	8	10	10	5	8	7	12	4	8	6	7	7
123	unknown	gi|223947277|gb|ACN27722.1|	81 kDa	5	6	15	1	6	25	7	4	5	8	3	6
126	unknown	gi|223950369|gb|ACN29268.1|	10 kDa	10	9	11	10	10	11	15	8	10	13	9	10
127	unknown	gi|194706574|gb|ACF87371.1|	44 kDa	15	15	10	2	8	5	5	6	6	3	6	6
128	unknown	gi|223975761|gb|ACN32068.1|	45 kDa	1	6	5	7	11	10	5	10	9	3	5	6
129	lipoxygenase	gi|162462799|ref|NP_001105973.1|	98 kDa	8	12	14	2	17	7	10	9	9	7	27	17
131	unknown	gi|194689338|gb|ACF78753.1|	44 kDa	59	73	74	91	54	71	100	49	66	136	39	98
132	unnamed protein product	gi|219929386|emb|CAW89514.1|	76 kDa	7	14	2	5	12	5	16	9	3	8	9	3
138	unnamed protein product	gi|219732908|emb|CAW66771.1|	89 kDa	8	12	4	1	6	11	1	9	2	2	5	1
143	cytochrome P450 CYP72A123	gi|195615656|gb|ACG29658.1|	60 kDa	11	13	6	5	8	5	2	3	3	1	3	3
144	unknown	gi|223947109|gb|ACN27638.1|	92 kDa	6	18	11	0	9	5	2	9	1	1	5	5
147	Calreticulin; Flags: Precursor	gi|927572|emb|CAA61939.1|	48 kDa	7	15	4	4	9	9	12	8	5	6	4	3
151	unnamed protein product	gi|147223723|emb|CAN08570.1|	53 kDa	23	17	72	50	40	78	61	31	87	40	37	95
152	unknown	gi|194702000|gb|ACF85084.1|	43 kDa	2	11	3	3	10	3	3	11	9	2	13	8
153	ATP synthase beta chain	gi|195614324|gb|ACG28992.1|	59 kDa	87	254	257	60	128	250	55	112	185	63	96	186
158	fasciclin-like arabinogalactan protein 7 precursor	gi|195605196|gb|ACG24428.1|	28 kDa	10	2	1	6	5	3	7	8	3	5	6	5
161	unknown	gi|238011656|gb|ACR36863.1|	48 kDa	2	14	11	1	8	8	1	8	5	1	12	5
166	unknown	gi|224028447|gb|ACN33299.1|	78 kDa	9	9	6	1	10	11	6	9	7	5	7	5
170	unknown	gi|194699726|gb|ACF83947.1|	17 kDa	10	3	3	2	3	11	8	4	11	6	4	8
171	dolichyl-diphosphooligosaccharide--protein glycosyltransferase 67 kDasubunit precursor	gi|195625864|gb|ACG34762.1|	54 kDa	5	11	2	6	13	5	5	8	5	8	7	6
173	unknown	gi|223944983|gb|ACN26575.1|	74 kDa	2	4	3	7	5	6	3	2	2	6	2	1
177	unknown	gi|219885253|gb|ACL53001.1|	74 kDa	6	8	3	1	5	9	8	5	4	6	5	6
183	UDP-glucuronic acid decarboxylase 1	gi|195645124|gb|ACG42030.1|	45 kDa	5	17	5	9	32	15	9	27	8	8	21	10
187	unnamed protein product	gi|219768497|emb|CAW69008.1|	80 kDa	5	4	4	5	4	7	3	4	7	3	3	5
199	unnamed protein product	gi|219739968|emb|CAW40537.1|	82 kDa	16	6	10	21	9	26	21	15	30	14	12	32
201	unknown	gi|223975481|gb|ACN31928.1|	72 kDa	5	3	3	4	5	6	4	6	3	1	2	1
203	unknown	gi|194690038|gb|ACF79103.1|	39 kDa	3	9	3	4	15	3	3	13	2	2	11	1
207	unknown	gi|223949345|gb|ACN28756.1|	48 kDa	7	4	4	1	3	3	3	3	3	6	3	4
208	unknown	gi|223950395|gb|ACN29281.1|	81 kDa	2	9	2	4	5	3	5	1	1	4	7	1
209	unknown	gi|219888807|gb|ACL54778.1|	38 kDa	11	31	26	3	19	22	5	24	32	6	25	31
213	protein disulfide isomerase	gi|162462518|ref|NP_001105762.1|	54 kDa	5	6	6	1	5	4	3	4	3	3	5	3
222	unknown	gi|223944309|gb|ACN26238.1|	58 kDa	3	4	7	2	2	10	2	1	7	1	4	3
224	unknown	gi|194689052|gb|ACF78610.1|	59 kDa	7	3	11	1	3	1	2	2	5	4	2	4
226	unknown	gi|194688582|gb|ACF78375.1|	44 kDa	45	51	62	71	37	57	72	37	49	99	31	74
229	unknown	gi|223946787|gb|ACN27477.1|	22 kDa	4	4	8	6	4	5	14	3	7	10	2	5
241	roothairless 3	gi|34733385|gb|AAQ81633.1|	71 kDa	3	3	3	5	3	6	2	3	5	3	2	4
242	hexokinase	gi|189354187|gb|ACD93189.1|	55 kDa	30	41	18	25	36	23	24	38	14	19	30	22
245	hexose transporter	gi|195651215|gb|ACG45075.1|	80 kDa	1	5	2	3	5	2	2	5	2	3	4	5
246	unnamed protein product	gi|219766773|emb|CAW64058.1|	71 kDa	85	87	81	76	94	83	92	77	94	94	86	95
256	unknown	gi|224035295|gb|ACN36723.1|	27 kDa	1	5	6	0	4	8	1	4	5	1	6	6
268	unknown	gi|238010202|gb|ACR36136.1|	51 kDa	1	3	5	1	2	5	2	3	5	1	1	2
298	unknown	gi|194694066|gb|ACF81117.1|	41 kDa	1	1	1	6	3	5	6	2	2	4	2	3
344	heat shock protein 90	gi|225903795|gb|ACO35045.1|	80 kDa	25	36	117	0	43	112	20	34	110	20	44	77
356	unknown	gi|194701898|gb|ACF85033.1|	34 kDa	2	4	2	1	1	2	2	2	4	3	2	2
362	hypothetical protein	gi|219942454|emb|CAW71539.1|	102 kDa	3	3	2	1	4	3	1	4	1	1	1	1
371	hypothetical protein	gi|195623664|gb|ACG33662.1|	23 kDa	2	2	1	1	3	2	2	2	1	1	1	1
381	unknown	gi|194689870|gb|ACF79019.1|	49 kDa	26	17	14	27	9	13	31	12	16	21	11	9
421	unknown	gi|194688968|gb|ACF78568.1|	54 kDa	3	1	2	3	1	1	2	1	1	1	1	1
458	unnamed protein product	gi|219890680|emb|CAW94715.1|	60 kDa	25	52	30	35	44	22	62	29	25	85	34	22
43	plasma membrane integral protein ZmPIP2-1	gi|13447801|gb|AAK26758.1|	30 kDa	0	10	1	14	22	18	31	38	32	43	69	47
78	unknown	gi|224030669|gb|ACN34410.1|	137 kDa	0	9	2	1	9	4	1	13	7	4	9	8
86	unnamed protein product	gi|238014866|gb|ACR38468.1|	73 kDa	15	21	11	1	10	8	0	9	5	1	5	2
94	unknown	gi|194690156|gb|ACF79162.1|	39 kDa	13	16	0	10	23	2	11	20	3	7	20	1
100	unknown	gi|194700776|gb|ACF84472.1|	57 kDa	1	7	0	4	9	9	8	8	2	10	16	8
107	unknown	gi|194689996|gb|ACF79082.1|	52 kDa	3	6	0	6	13	6	4	19	7	5	14	4
109	unknown	gi|238009766|gb|ACR35918.1|	59 kDa	0	5	3	2	11	14	6	14	11	6	7	9
118	unknown	gi|194688836|gb|ACF78502.1|	71 kDa	15	8	3	9	8	9	11	9	3	4	5	0
122	unknown	gi|219776100|emb|CAW37108.1|	73 kDa	18	22	16	1	9	9	1	8	5	1	6	3
124	beta-glucosidase precursor	gi|195643760|gb|ACG41348.1|	63 kDa	16	1	0	12	5	5	4	6	7	5	5	8
133	glycosyltransferase	gi|223974685|gb|ACN31530.1|	64 kDa	1	0	1	5	8	14	12	8	14	6	4	9
134	unknown	gi|223950317|gb|ACN29242.1|	59 kDa	1	9	19	0	10	12	1	6	15	0	10	9
135	unknown	gi|224030237|gb|ACN34194.1|	66 kDa	37	5	8	5	4	6	1	5	5	0	4	5
141	unknown	gi|223944251|gb|ACN26209.1|	66 kDa	2	3	0	3	7	4	5	13	5	6	11	11
146	beta-7 tubulin	gi|162460038|ref|NP_001105688.1|	50 kDa	48	33	132	72	48	157	85	44	165	0	59	160
149	unknown	gi|223949545|gb|ACN28856.1|	83 kDa	6	4	33	0	3	12	1	4	11	0	3	11
150	unknown	gi|194688548|gb|ACF78358.1|	39 kDa	2	25	3	0	14	1	2	11	2	1	10	0
156	unknown	gi|238007422|gb|ACR34746.1|	48 kDa	10	16	0	32	38	18	53	53	29	40	50	41
159	glycosyltransferase	gi|195607024|gb|ACG25342.1|	54 kDa	2	4	0	2	8	6	4	8	3	3	5	1
162	unknown	gi|194690512|gb|ACF79340.1|	41 kDa	4	12	4	7	8	5	9	5	6	4	4	0
164	unknown	gi|194707626|gb|ACF87897.1|	42 kDa	7	11	0	5	11	5	5	9	4	2	10	1
168	unknown	gi|223943465|gb|ACN25816.1|	66 kDa	3	19	4	0	11	4	0	4	3	1	4	1
172	hypothetical protein	gi|195620054|gb|ACG31857.1|	53 kDa	4	1	5	8	4	7	16	0	10	9	1	7
175	unknown	gi|223948205|gb|ACN28186.1|	58 kDa	0	6	22	0	8	6	1	6	8	1	10	10
178	unknown	gi|194693946|gb|ACF81057.1|	37 kDa	2	1	0	1	7	3	2	10	3	4	9	5
184	unknown	gi|194690316|gb|ACF79242.1|	56 kDa	10	9	5	9	7	6	4	3	2	3	4	0
192	unknown	gi|223947329|gb|ACN27748.1|	67 kDa	3	5	6	2	6	6	2	4	6	2	5	0
193	unknown	gi|194701098|gb|ACF84633.1|	40 kDa	2	5	0	4	2	1	4	3	1	9	7	2
206	unknown	gi|219884297|gb|ACL52523.1|	57 kDa	1	0	2	2	5	4	2	5	7	5	8	4
212	unknown	gi|238908779|gb|ACF86560.2|	24 kDa	0	13	5	1	13	6	3	13	4	6	9	10
215	peroxin Pex14	gi|195636068|gb|ACG37502.1|	52 kDa	6	7	1	2	4	1	1	6	2	1	5	0
216	60S ribosomal protein L9	gi|195605384|gb|ACG24522.1|	21 kDa	1	4	7	4	2	5	0	1	3	9	3	5
220	unknown	gi|238011662|gb|ACR36866.1|	41 kDa	1	5	2	2	7	3	2	5	4	1	8	2
225	endo-1,4-beta-glucanase Cel1	gi|195649597|gb|ACG44266.1|	69 kDa	3	2	0	3	7	3	3	6	1	9	5	5
228	unknown	gi|194701352|gb|ACF84760.1|	39 kDa	1	4	0	1	9	1	3	8	4	1	4	1
232	unnamed protein product	gi|147223535|emb|CAN08476.1|	27 kDa	1	11	1	0	5	5	0	10	6	2	5	11
233	proton-exporting ATPase	gi|29420385|emb|CAD62443.1|	36 kDa	2	5	0	5	22	12	10	24	22	7	25	26
262	vacuolar sorting receptor 1 precursor	gi|195646822|gb|ACG42879.1|	70 kDa	6	3	2	2	4	4	3	2	2	4	0	2
270	UDP-glucosyltransferase BX9	gi|226505740|ref|NP_001142152.1|	50 kDa	1	8	0	0	8	1	1	7	1	1	8	1
273	unknown	gi|224031067|gb|ACN34609.1|	47 kDa	16	35	177	19	44	72	26	32	78	0	48	85
275	unknown	gi|194699894|gb|ACF84031.1|	44 kDa	1	7	2	0	6	2	2	6	3	1	4	0
276	unknown	gi|194691088|gb|ACF79628.1|	16 kDa	2	9	1	3	7	1	0	8	1	4	8	1
293	unknown	gi|224031131|gb|ACN34641.1|	59 kDa	2	7	10	0	7	6	1	3	2	1	0	3
307	unknown	gi|194708264|gb|ACF88216.1|	36 kDa	1	3	2	3	4	0	3	5	2	3	5	1
329	unknown	gi|224031395|gb|ACN34773.1|	64 kDa	1	2	1	1	4	2	2	5	0	2	3	1
343	unknown	gi|224035489|gb|ACN36820.1|	17 kDa	7	2	0	2	2	1	1	2	1	2	2	1
355	unknown	gi|194702164|gb|ACF85166.1|	42 kDa	0	1	1	1	3	1	2	2	1	1	1	1
372	SEC1-family transport protein SLY1	gi|195612002|gb|ACG27831.1|	68 kDa	1	2	2	0	2	4	1	2	2	0	2	1
373	protein disulfide isomerase	gi|162461230|ref|NP_001105755.1|	57 kDa	8	12	2	1	6	8	1	7	7	8	6	3
66	unknown	gi|194693386|gb|ACF80777.1|	36 kDa	0	10	21	4	18	36	1	16	57	0	13	31
81	unnamed protein product	gi|219895077|emb|CAW95243.1|	150 kDa	0	7	0	5	16	2	5	16	3	6	11	7
88	ruBisCO large subunit-binding protein subunit beta	gi|219931411|emb|CAW98403.1|	64 kDa	3	11	50	1	9	12	0	4	12	1	11	13
125	plasma membrane integral protein ZmPIP2-2	gi|13447803|gb|AAK26759.1|	30 kDa	0	15	0	9	25	14	20	30	21	30	43	33
130	unknown	gi|219888447|gb|ACL54598.1|	66 kDa	0	2	30	0	4	10	1	2	13	1	4	11
145	unknown	gi|194701162|gb|ACF84665.1|	52 kDa	0	7	7	2	6	11	5	8	8	1	7	6
148	T-complex protein 1 subunit gamma	gi|195655091|gb|ACG47013.1|	61 kDa	2	6	15	1	4	9	1	2	10	0	6	8
155	ruBisCO large subunit-binding protein subunit alpha	gi|195615742|gb|ACG29701.1|	61 kDa	1	6	30	0	5	16	0	0	13	1	1	13
174	Sucrose synthase 2; AltName: Full=Sucrose-UDP glucosyltransferase 2	gi|1351136|sp|P49036.1|SUS2_MAIZE	93 kDa	4	8	3	3	11	3	0	7	5	1	7	1
181	hypothetical protein	gi|195622320|gb|ACG32990.1|	36 kDa	0	4	0	7	10	3	5	8	6	3	13	4
182	beta-fructofuranosidase 1 precursor	gi|195617424|gb|ACG30542.1|	73 kDa	8	3	5	9	10	15	6	5	3	0	1	0
188	unknown	gi|194693752|gb|ACF80960.1|	18 kDa	6	7	0	6	7	0	5	11	2	17	5	5
189	glycosyltransferase	gi|195615828|gb|ACG29744.1|	49 kDa	0	2	0	5	11	4	4	10	5	1	5	4
205	unnamed protein product	gi|219937243|emb|CAW76487.1|	90 kDa	0	3	10	0	6	13	0	3	3	1	5	8
211	CSLF3 - cellulose synthase-like family F; beta1,3;1,4 glucan synthase	gi|195614638|gb|ACG29149.1|	96 kDa	0	0	2	5	2	12	3	4	10	2	3	8
214	unknown	gi|224030053|gb|ACN34102.1|	70 kDa	1	0	0	3	2	2	6	10	6	7	10	13
217	unknown	gi|218381872|emb|CAV24604.1|	15 kDa	2	13	2	0	13	0	3	11	0	1	8	4
219	beta-6 tubulin	gi|162459800|ref|NP_001105317.1|	50 kDa	0	35	182	88	58	223	0	54	222	76	72	218
249	transferase, transferring glycosyl groups	gi|226492809|ref|NP_001151784.1|	63 kDa	2	5	0	1	7	2	3	6	3	0	5	2
252	lysine ketoglutarate reductase trans-splicing related 1	gi|195635803|gb|ACG37370.1|	46 kDa	4	0	3	11	3	6	3	3	2	2	1	0
255	unknown	gi|194696318|gb|ACF82243.1|	33 kDa	1	5	2	1	8	3	0	8	2	0	5	2
257	glycosyltransferase	gi|162459574|ref|NP_001105784.1|	51 kDa	0	2	0	2	4	3	5	5	1	3	6	4
258	succinate dehydrogenase flavoprotein subunit,mitochondrial precursor	gi|195647178|gb|ACG43057.1|	68 kDa	8	3	3	0	3	3	0	3	2	0	2	1
260	unknown	gi|194706098|gb|ACF87133.1|	56 kDa	2	7	6	1	6	4	0	1	2	1	3	1
263	unnamed protein product	gi|126632968|emb|CAM55449.1|	173 kDa	0	0	1	1	2	2	5	3	4	6	1	3
265	unknown	gi|194698512|gb|ACF83340.1|	26 kDa	0	7	1	1	5	3	0	7	1	1	3	2
269	ankyrin protein kinase-like	gi|195656619|gb|ACG47777.1|	69 kDa	0	3	2	4	5	3	3	4	1	0	2	1
299	alpha-L-fucosidase 2 precursor	gi|195626872|gb|ACG35266.1|	47 kDa	0	1	1	4	3	2	1	2	2	0	3	3
302	membrane H(+)-ATPase1	gi|162461764|ref|NP_001105360.1|	104 kDa	26	26	16	34	43	52	0	45	53	0	41	91
330	unknown	gi|194697884|gb|ACF83026.1|	55 kDa	6	5	2	1	2	1	2	2	2	0	0	1
331	unknown	gi|194696008|gb|ACF82088.1|	30 kDa	1	3	1	1	9	2	0	8	2	0	6	2
334	unknown	gi|223947771|gb|ACN27969.1|	82 kDa	7	14	28	0	12	41	0	9	33	0	11	19
340	H+-translocating pyrophosphatase	gi|117622272|gb|ABK51382.1|	85 kDa	1	11	6	2	8	0	0	11	8	1	9	7
341	mitochondrial chaperonin 60	gi|162460375|ref|NP_001105690.1|	61 kDa	29	49	21	0	23	13	0	19	14	0	18	8
347	unknown	gi|194689418|gb|ACF78793.1|	35 kDa	0	1	3	1	6	3	2	3	3	1	5	2
363	acyl-CoA synthetase long-chain family member 3	gi|195651175|gb|ACG45055.1|	80 kDa	1	1	1	0	3	3	0	1	1	0	2	1
413	unknown	gi|226502817|ref|NP_001148792.1|	25 kDa	2	0	0	6	1	1	4	3	1	2	1	3
60	unknown	gi|194697168|gb|ACF82668.1|	31 kDa	0	0	0	15	10	2	21	17	15	26	29	39
82	plasma membrane integral protein ZmPIP2-3	gi|13447805|gb|AAK26760.1|	30 kDa	0	0	0	0	9	2	5	36	8	6	47	27
106	unknown	gi|194708790|gb|ACF88479.1|	18 kDa	3	23	1	6	23	0	7	24	0	5	16	0
137	prohibitin1	gi|162464465|ref|NP_001105553.1|	32 kDa	6	32	1	0	23	0	0	30	0	2	21	1
139	unknown	gi|238007120|gb|ACR34595.1|	63 kDa	7	17	9	0	6	5	0	7	1	0	3	1
142	transmembrane protein	gi|162458279|ref|NP_001105466.1|	31 kDa	0	0	0	11	10	3	18	16	13	19	19	23
154	unknown	gi|224028307|gb|ACN33229.1|	91 kDa	6	10	32	1	7	9	0	5	6	0	5	4
163	unknown	gi|194690676|gb|ACF79422.1|	68 kDa	0	0	0	5	3	8	8	7	24	9	9	15
165	unknown	gi|219886341|gb|ACL53545.1|	75 kDa	0	1	0	0	5	2	2	7	1	1	23	5
176	T-complex protein 1 subunit beta	gi|195623456|gb|ACG33558.1|	57 kDa	1	8	20	0	5	18	0	4	14	0	5	8
180	60S acidic ribosomal protein P0	gi|194699266|gb|ACF83717.1|	34 kDa	3	16	10	5	18	5	0	13	5	0	16	0
185	NADH dehydrogenase subunit 7 [Zea mays subsp. parviglumis]	gi|102567979|gb|ABF70863.1|	44 kDa	0	14	1	0	7	2	1	10	2	0	6	1
190	unknown	gi|194690580|gb|ACF79374.1|	25 kDa	0	0	0	6	4	3	3	5	7	4	5	10
191	unnamed protein product	gi|219741992|emb|CAW67307.1|	72 kDa	8	3	2	4	4	3	6	2	0	6	0	0
194	uclacyanin-2 precursor	gi|195610584|gb|ACG27122.1|	20 kDa	0	0	0	4	2	6	11	6	8	4	3	8
197	ATPase subunit 4 [Zea mays subsp. parviglumis]	gi|13917|emb|CAA29866.1|	24 kDa	6	6	0	1	3	2	1	2	1	0	0	3
200	pyruvate kinase, cytosolic isozyme	gi|195634899|gb|ACG36918.1|	55 kDa	0	1	27	0	2	9	0	2	6	0	5	8
204	plasma membrane integral protein ZmPIP2-4	gi|13447807|gb|AAK26761.1|	30 kDa	0	0	0	2	15	3	12	41	12	13	51	33
223	unknown	gi|223947829|gb|ACN27998.1|	62 kDa	0	0	0	0	4	2	12	8	9	3	8	8
247	unknown	gi|194695812|gb|ACF81990.1|	39 kDa	0	0	3	0	7	3	1	2	3	1	5	2
248	Phosphoglucomutase, cytoplasmic 1; Short=PGM 1; AltName: Full=Glucose phosphomutase 1	gi|12585309|sp|P93804.2|PGMC1_MAIZE	63 kDa	1	0	0	0	4	3	1	3	3	0	4	2
254	T-complex protein 1 subunit epsilon	gi|195641082|gb|ACG40009.1|	59 kDa	0	4	7	0	2	2	0	1	6	1	4	4
274	calcium-dependent protein kinase	gi|1330254|dbj|BAA12715.1|	59 kDa	0	2	0	0	5	5	6	10	8	10	10	10
277	unknown	gi|194700414|gb|ACF84291.1|	55 kDa	10	45	28	0	30	28	0	34	24	0	35	30
278	unknown	gi|194703616|gb|ACF85892.1|	30 kDa	0	0	0	0	2	3	1	6	5	2	4	7
280	unknown	gi|194689408|gb|ACF78788.1|	44 kDa	0	1	1	1	6	0	1	6	2	1	9	0
285	unknown	gi|195618182|gb|ACG30921.1|	21 kDa	0	8	1	0	4	3	0	4	5	1	4	8
286	sad1/unc-84-like protein 2	gi|195645062|gb|ACG41999.1|	48 kDa	2	9	1	1	3	0	3	5	0	2	6	0
288	unknown	gi|224033717|gb|ACN35934.1|	45 kDa	0	2	3	0	4	0	1	7	2	1	8	5
289	unknown	gi|223973263|gb|ACN30819.1|	43 kDa	0	5	1	1	9	4	0	4	1	1	1	1
294	unknown	gi|194701964|gb|ACF85066.1|	43 kDa	0	5	4	0	4	3	0	3	2	0	1	1
300	unknown	gi|238007524|gb|ACR34797.1|	87 kDa	5	8	4	0	4	1	3	1	0	1	2	0
301	unknown	gi|219776088|emb|CAW37102.1|	93 kDa	0	2	1	1	3	2	0	3	1	0	3	1
303	ubiquitin family protein	gi|195646920|gb|ACG42928.1|	97 kDa	2	2	2	1	2	0	1	2	0	1	2	2
305	unknown	gi|219888335|gb|ACL54542.1|	99 kDa	0	6	46	0	13	35	3	11	27	0	14	28
308	unnamed protein product	gi|126633044|emb|CAM55487.1|	64 kDa	242	85	231	88	39	187	0	24	125	0	0	127
315	unknown	gi|223949153|gb|ACN28660.1|	35 kDa	0	0	0	3	4	3	6	5	4	3	1	6
316	14-3-3-like protein GF14-6	gi|1345587|sp|P49106.1|14331_MAIZE	30 kDa	0	2	4	0	7	2	0	10	3	1	9	5
320	unknown	gi|224031261|gb|ACN34706.1|	68 kDa	1	2	0	1	4	0	1	3	2	0	4	3
348	unnamed protein product	gi|219732926|emb|CAW66780.1|	49 kDa	0	0	7	0	1	3	0	3	3	1	5	5
354	unknown	gi|194688830|gb|ACF78499.1|	47 kDa	0	3	1	0	5	1	0	4	1	0	3	2
364	unknown	gi|223942915|gb|ACN25541.1|	45 kDa	1	5	0	7	6	5	0	9	4	3	5	0
366	putative auxin efflux carrier	gi|111378664|gb|ABH09242.1|	65 kDa	4	4	0	1	3	0	1	3	0	2	2	1
386	unknown	gi|194702218|gb|ACF85193.1|	41 kDa	4	2	3	1	2	0	0	2	1	1	1	0
387	26S proteasome regulatory complex ATPase RPT3	gi|226506966|ref|NP_001150600.1|	47 kDa	0	0	3	3	3	3	3	0	3	4	1	2
388	unnamed protein product	gi|219900697|emb|CAW95825.1|	79 kDa	0	0	0	0	1	1	2	3	2	3	3	6
398	exhydrolase II	gi|162463832|ref|NP_001104913.1|	68 kDa	0	3	2	2	3	1	0	3	1	1	2	0
403	unknown	gi|223972807|gb|ACN30591.1|	82 kDa	6	0	0	3	2	0	5	5	2	4	4	5
442	hypothetical protein	gi|195625266|gb|ACG34463.1|	47 kDa	2	2	3	1	3	2	2	1	0	0	1	0
450	unknown	gi|224032235|gb|ACN35193.1|	36 kDa	1	0	1	1	1	2	2	2	1	1	0	0
475	hypothetical protein	gi|195620610|gb|ACG32135.1|	41 kDa	1	3	2	0	3	1	0	4	2	0	2	1
476	unknown	gi|223942331|gb|ACN25249.1|	42 kDa	0	32	32	0	42	49	0	45	58	0	51	60
483	unknown	gi|194700562|gb|ACF84365.1|	57 kDa	2	4	0	2	6	6	6	4	0	6	9	0
493	core alpha 1,3-fucosyltransferase	gi|162459769|ref|NP_001105927.1|	55 kDa	1	1	1	3	2	3	1	0	2	0	0	2
511	unknown	gi|223947443|gb|ACN27805.1|	70 kDa	3	7	0	0	13	20	0	20	19	0	9	17
523	PDIL5-3 - Zea mays protein disulfide isomerase	gi|195621358|gb|ACG32509.1|	42 kDa	0	2	1	1	1	0	3	1	1	1	1	0
524	unknown	gi|194690834|gb|ACF79501.1|	48 kDa	1	3	1	1	3	1	1	1	0	1	0	0
562	strictosidine synthase precursor	gi|195636038|gb|ACG37487.1|	44 kDa	0	2	0	1	1	1	2	1	1	1	1	0
580	unknown	gi|219885077|gb|ACL52913.1|	36 kDa	4	2	1	2	1	2	2	0	0	1	0	1
590	unknown	gi|223948793|gb|ACN28480.1|	50 kDa	49	0	168	82	51	205	93	50	202	69	65	0
695	5-methyltetrahydropteroyltriglutamate--homocysteine methyltransferase	gi|195657041|gb|ACG47988.1|	84 kDa	0	0	0	0	13	10	5	10	9	5	11	6
739	aspartic proteinase oryzasin-1 precursor	gi|195622118|gb|ACG32889.1|	55 kDa	1	2	2	1	0	1	0	0	1	1	1	1
110	mitochondrial phosphate transporter	gi|162463895|ref|NP_001104842.1|	39 kDa	9	13	0	0	14	0	0	10	0	1	18	2
120	unknown	gi|219886551|gb|ACL53650.1|	122 kDa	0	3	19	0	12	9	0	4	7	0	12	6
140	plasma membrane MIP protein	gi|162458078|ref|NP_001104934.1|	31 kDa	0	0	0	10	8	0	17	26	12	26	43	41
167	unnamed protein product	gi|218405930|emb|CAV27139.1|	64 kDa	0	0	0	5	6	0	5	10	3	5	9	4
169	dihydrolipoamide S-acetyltransferase	gi|162458262|ref|NP_001104936.1|	58 kDa	2	8	0	1	11	0	0	14	1	1	10	0
179	unknown	gi|194690898|gb|ACF79533.1|	60 kDa	0	2	14	0	4	10	0	2	15	0	3	6
198	unknown	gi|238011696|gb|ACR36883.1|	60 kDa	6	16	4	0	6	1	1	1	2	0	0	0
210	T-complex protein 1 subunit alpha	gi|195636596|gb|ACG37766.1|	59 kDa	0	2	12	0	3	11	0	2	14	0	2	11
218	putative protein kinase	gi|120400399|gb|ABM21450.1|	39 kDa	0	3	0	0	7	0	1	11	3	1	10	3
227	delta-COP	gi|194707826|gb|ACF87997.1|	57 kDa	0	2	13	0	6	5	0	2	5	0	5	6
236	unknown	gi|224029989|gb|ACN34070.1|	102 kDa	0	6	13	0	4	4	0	4	3	0	4	5
237	unknown	gi|194696610|gb|ACF82389.1|	55 kDa	0	1	2	0	3	3	4	4	4	0	0	5
240	unknown	gi|194693332|gb|ACF80750.1|	59 kDa	0	2	7	1	5	4	0	2	9	0	3	4
264	unnamed protein product	gi|286124|dbj|BAA03431.1|	39 kDa	1	8	1	1	4	1	0	1	3	0	3	0
266	unknown	gi|224030129|gb|ACN34140.1|	29 kDa	0	2	11	0	2	6	0	3	6	0	5	8
281	unknown	gi|219884351|gb|ACL52550.1|	70 kDa	0	0	0	2	3	0	2	2	2	2	3	1
287	putative auxin efflux carrier	gi|111378666|gb|ABH09243.1|	65 kDa	0	0	0	5	3	0	3	2	2	1	2	1
296	unknown	gi|194688964|gb|ACF78566.1|	74 kDa	7	5	2	0	3	2	0	1	0	0	1	0
297	unknown	gi|224031001|gb|ACN34576.1|	116 kDa	3	1	0	0	3	2	0	1	2	0	3	1
304	peroxisomal fatty acid beta-oxidation multifunctional protein	gi|195615714|gb|ACG29687.1|	79 kDa	7	3	2	0	2	2	3	0	0	1	1	0
309	transmembrane 9 superfamily protein member 1 precursor	gi|195623750|gb|ACG33705.1|	68 kDa	2	14	0	0	14	0	3	17	0	4	13	0
312	unnamed protein product	gi|219730986|emb|CAW45719.1|	60 kDa	5	4	0	0	5	0	1	3	1	0	4	0
318	Tubulin alpha-3 chain; AltName: Full=Alpha-3-tubulin	gi|135417|sp|P22275.1|TBA3_MAIZE	50 kDa	0	12	93	52	37	80	0	25	89	0	24	82
319	unknown	gi|219888141|gb|ACL54445.1|	59 kDa	0	1	4	0	3	9	0	2	9	0	1	5
321	unknown	gi|226493522|ref|NP_001141351.1|	51 kDa	1	3	4	1	3	4	1	0	0	0	2	0
322	cytosolic glyceroldehyde-3-phosphate dehydrogenase GAPC3	gi|1184774|gb|AAA87579.1|	36 kDa	0	6	0	2	5	3	0	3	1	1	4	5
325	unknown	gi|194688782|gb|ACF78475.1|	56 kDa	0	0	0	1	3	3	1	4	2	2	1	2
326	unknown	gi|223949039|gb|ACN28603.1|	23 kDa	0	1	3	1	4	0	1	3	4	0	3	3
328	DNA-binding protein	gi|195612448|gb|ACG28054.1|	70 kDa	2	3	9	0	3	1	0	1	0	0	0	1
332	unknown	gi|226499486|ref|NP_001140324.1|	46 kDa	0	3	1	0	2	0	1	4	1	0	4	1
342	unknown	gi|223973637|gb|ACN31006.1|	29 kDa	0	1	6	0	1	5	0	2	4	0	1	2
349	transparent testa 12 protein	gi|195613776|gb|ACG28718.1|	55 kDa	0	3	2	0	3	3	0	2	2	0	3	9
353	activator of 90 kDa heat shock protein ATPase	gi|195651993|gb|ACG45464.1|	39 kDa	1	2	7	1	0	5	1	0	2	0	3	3
365	unknown	gi|194702936|gb|ACF85552.1|	45 kDa	0	1	5	0	3	4	1	0	5	0	2	4
367	glycosyltransferase	gi|195645114|gb|ACG42025.1|	52 kDa	0	0	0	0	1	4	0	5	4	1	1	1
374	glycoside transferase, six-hairpin, subgroup	gi|195616232|gb|ACG29946.1|	69 kDa	0	0	0	3	12	13	12	9	16	9	11	19
375	unknown	gi|194707494|gb|ACF87831.1|	51 kDa	0	4	1	2	5	2	1	4	0	0	2	0
389	unknown	gi|194701920|gb|ACF85044.1|	47 kDa	1	0	7	0	1	5	1	0	3	0	0	5
390	unknown	gi|226502552|ref|NP_001141483.1|	48 kDa	0	2	6	0	3	2	0	1	2	0	2	2
391	unknown	gi|238014796|gb|ACR38433.1|	69 kDa	2	2	0	0	3	2	1	0	0	1	1	0
399	patellin-5	gi|195624944|gb|ACG34302.1|	58 kDa	0	0	0	0	2	2	3	5	5	3	5	7
400	unknown	gi|238014020|gb|ACR38045.1|	34 kDa	1	3	1	0	7	0	4	4	0	4	7	0
408	tonoplast membrane integral protein ZmTIP2-1	gi|13447821|gb|AAK26768.1|	25 kDa	0	1	0	0	2	1	0	3	2	2	6	9
411	putative glycosyltransferase	gi|162464392|ref|NP_001105849.1|	53 kDa	2	3	1	1	3	0	2	2	0	0	1	0
416	unknown	gi|219886633|gb|ACL53691.1|	99 kDa	0	4	2	0	2	6	0	3	2	1	1	0
420	glucan endo-1,3-beta-glucosidase 3 precursor	gi|195654713|gb|ACG46824.1|	57 kDa	0	1	0	5	1	1	0	2	2	0	4	1
422	AP-1 complex subunit gamma-1	gi|195613856|gb|ACG28758.1|	95 kDa	0	1	3	0	1	2	0	2	1	0	2	1
423	unknown	gi|224032661|gb|ACN35406.1|	45 kDa	0	3	2	0	4	3	0	3	1	0	4	2
433	unknown	gi|223942749|gb|ACN25458.1|	44 kDa	0	0	0	1	3	1	1	2	1	3	1	0
443	unknown	gi|224030643|gb|ACN34397.1|	58 kDa	0	2	1	0	1	2	1	1	1	0	1	0
459	unknown	gi|224029001|gb|ACN33576.1|	51 kDa	0	8	7	0	8	12	0	9	10	0	9	7
466	unknown	gi|219885497|gb|ACL53123.1|	55 kDa	0	4	2	0	4	1	0	3	2	0	2	2
468	unknown	gi|224033221|gb|ACN35686.1|	40 kDa	0	0	0	0	2	0	2	4	5	2	4	4
477	unknown	gi|223945839|gb|ACN27003.1|	15 kDa	4	1	5	1	0	0	2	0	3	2	0	3
498	unknown	gi|194689196|gb|ACF78682.1|	42 kDa	0	32	0	0	42	54	0	43	67	47	50	61
516	unknown	gi|219886735|gb|ACL53742.1|	83 kDa	22	37	0	0	25	46	20	22	0	15	12	0
528	fae2 protein	gi|162463370|ref|NP_001105135.1|	57 kDa	1	0	1	1	4	4	2	0	1	0	0	1
577	nicalin precursor	gi|195643286|gb|ACG41111.1|	60 kDa	0	7	0	0	4	8	9	3	0	6	6	0
578	unknown	gi|239050557|ref|NP_001132867.2|	43 kDa	0	5	6	0	12	16	0	10	22	0	15	26
588	unknown	gi|194696974|gb|ACF82571.1|	43 kDa	0	3	3	1	3	2	2	3	2	0	3	0
618	actin-2	gi|195605328|gb|ACG24494.1|	42 kDa	0	33	0	34	49	52	0	51	62	0	58	65
630	unknown	gi|224035877|gb|ACN37014.1|	55 kDa	0	1	1	1	1	0	1	1	0	2	1	1
665	hypothetical protein	gi|195608066|gb|ACG25863.1|	25 kDa	0	0	0	1	1	1	1	1	1	0	1	2
667	O-methyltransferase BX7	gi|164472767|gb|ABY59051.1|	42 kDa	1	1	1	0	1	0	0	2	1	0	2	0
136	unknown	gi|194703378|gb|ACF85773.1|	45 kDa	0	25	1	0	14	2	0	16	6	0	13	0
186	eukaryotic initiation factor3	gi|162459484|ref|NP_001105726.1|	112 kDa	0	0	52	0	1	15	0	1	17	0	2	11
202	unknown	gi|238010896|gb|ACR36483.1|	42 kDa	0	2	0	0	5	0	4	7	0	2	4	1
231	unknown	gi|194707820|gb|ACF87994.1|	30 kDa	0	2	0	0	10	0	2	12	0	14	14	1
234	40S ribosomal protein S26	gi|218381868|emb|CAV24602.1|	15 kDa	0	12	1	0	14	0	0	14	0	1	14	4
235	D-3-phosphoglycerate dehydrogenase	gi|224034059|gb|ACN36105.1|	64 kDa	0	3	50	1	3	5	0	0	2	0	1	1
244	phosphoenolpyruvate carboxylase	gi|162458095|ref|NP_001105503.1|	109 kDa	0	4	1	0	8	3	0	7	3	0	6	0
250	unknown	gi|219886497|gb|ACL53623.1|	108 kDa	0	0	7	0	2	8	0	1	11	0	3	7
253	unknown	gi|194689110|gb|ACF78639.1|	50 kDa	0	0	0	0	41	159	0	41	157	0	56	158
271	unnamed protein product	gi|223943675|gb|ACN25921.1|	70 kDa	1	7	3	2	4	1	0	2	0	0	2	0
290	unknown	gi|227468367|emb|CAY35072.1|	45 kDa	2	9	0	0	5	0	0	5	2	1	13	0
306	unknown	gi|226506574|ref|NP_001149330.1|	16 kDa	1	8	0	2	8	0	2	10	0	2	6	0
313	unknown	gi|223945493|gb|ACN26830.1|	115 kDa	7	6	5	0	1	2	0	0	0	0	1	0
314	unknown	gi|194700662|gb|ACF84415.1|	61 kDa	0	2	0	0	6	4	0	1	10	0	2	2
317	unknown	gi|239985659|ref|NP_001147468.1|	39 kDa	0	6	0	1	5	5	0	6	3	0	5	1
323	nucleolar protein Nop56	gi|238010340|gb|ACR36205.1|	61 kDa	2	0	16	3	2	8	0	0	1	1	0	0
346	unknown	gi|224034327|gb|ACN36239.1|	55 kDa	0	0	4	0	1	1	0	1	0	1	3	2
357	proline oxidase	gi|195612286|gb|ACG27973.1|	52 kDa	0	0	0	2	2	0	3	3	1	1	2	0
360	unknown	gi|194689154|gb|ACF78661.1|	46 kDa	0	3	0	1	4	3	0	3	2	0	3	0
376	dihydroorotate dehydrogenase	gi|195652215|gb|ACG45575.1|	50 kDa	1	7	5	0	4	4	0	4	0	0	2	0
382	pyrophosphate--fructose 6-phosphate 1-phosphotransferase alpha subunit	gi|195604138|gb|ACG23899.1|	67 kDa	1	0	2	0	2	4	0	2	14	0	0	1
392	unknown	gi|238010280|gb|ACR36175.1|	48 kDa	0	4	7	0	3	6	0	1	4	0	0	1
404	alpha-mannosidase/ calcium ion binding protein	gi|195622164|gb|ACG32912.1|	72 kDa	1	0	0	1	2	1	0	0	1	1	1	0
412	monosaccharide transport protein 1	gi|227249456|emb|CAY08277.1|	58 kDa	0	2	0	3	2	0	4	6	0	2	4	1
415	ATP-dependent RNA helicase DBP5	gi|195607946|gb|ACG25803.1|	56 kDa	0	0	7	0	2	3	0	1	5	0	1	2
430	cellulose synthase-4	gi|162461169|ref|NP_001105621.1|	121 kDa	0	8	0	0	23	58	0	21	31	0	15	0
431	eukaryotic translation initiation factor 3 subunit 6	gi|195640736|gb|ACG39836.1|	51 kDa	0	2	14	0	2	4	0	0	2	0	1	1
451	unknown	gi|194688470|gb|ACF78319.1|	41 kDa	1	2	1	1	3	0	0	4	1	0	3	0
452	unknown	gi|219886543|gb|ACL53646.1|	52 kDa	0	4	1	0	3	1	0	5	1	0	3	0
469	unknown	gi|194704320|gb|ACF86244.1|	57 kDa	0	0	0	0	1	0	1	3	1	1	3	1
471	unnamed protein product	gi|126633152|emb|CAM55541.1|	51 kDa	1	12	1	0	5	0	1	3	0	0	1	0
474	Tubulin beta-1 chain; AltName: Full=Beta-1-tubulin	gi|135449|sp|P18025.1|TBB1_MAIZE	50 kDa	0	33	162	75	48	186	0	48	183	0	0	0
478	3-N-debenzoyl-2-deoxytaxol N-benzoyltransferase	gi|195635385|gb|ACG37161.1|	46 kDa	0	1	0	0	1	1	0	2	1	0	5	1
480	unknown	gi|238011314|gb|ACR36692.1|	74 kDa	9	19	11	0	8	0	0	10	0	0	5	4
481	unnamed protein product	gi|238010746|gb|ACR36408.1|	19 kDa	0	2	0	0	4	0	0	3	0	1	3	1
494	unknown	gi|194690662|gb|ACF79415.1|	43 kDa	0	0	0	2	3	2	2	4	4	0	3	1
496	unknown	gi|226532518|ref|NP_001143713.1|	35 kDa	0	1	0	1	4	1	1	3	1	0	4	0
500	unnamed protein product	gi|219734275|emb|CAW34253.1|	49 kDa	0	0	81	0	29	90	0	20	111	0	30	82
513	unknown	gi|223949259|gb|ACN28713.1|	47 kDa	1	4	0	0	1	1	0	1	1	0	1	0
536	unknown	gi|219884217|gb|ACL52483.1|	69 kDa	3	0	1	2	0	1	2	1	0	1	0	0
537	unknown	gi|224029261|gb|ACN33706.1|	51 kDa	0	2	7	0	1	1	0	0	2	0	2	1
543	sterol-4-alpha-carboxylate 3-dehydrogenase, decarboxylating	gi|195636428|gb|ACG37682.1|	61 kDa	1	3	0	1	3	0	0	2	1	1	1	0
547	40S ribosomal protein S9	gi|195622330|gb|ACG32995.1|	22 kDa	0	0	1	0	1	0	1	1	1	2	0	2
548	squalene synthase1	gi|162463458|ref|NP_001104839.1|	46 kDa	2	4	1	1	3	1	0	1	1	0	0	0
550	unknown	gi|219884113|gb|ACL52431.1|	65 kDa	0	3	1	0	3	2	0	2	2	0	1	0
551	unknown	gi|224031087|gb|ACN34619.1|	103 kDa	1	2	2	0	1	1	0	0	1	0	0	1
563	beta3-glucuronyltransferase	gi|195612932|gb|ACG28296.1|	37 kDa	0	0	0	0	3	1	0	3	1	1	2	0
565	RNA binding protein	gi|195621256|gb|ACG32458.1|	48 kDa	1	2	6	0	3	1	0	0	1	0	2	0
579	Enolase 2; AltName: Full=2-phosphoglycerate dehydratase 2; AltName: Full=2-phospho-D-glycerate hydro-lyase 2	gi|1169528|sp|P42895.1|ENO2_MAIZE	48 kDa	0	5	2	0	7	0	0	6	6	0	9	12
589	unknown	gi|194704140|gb|ACF86154.1|	44 kDa	0	2	1	0	1	1	0	2	1	0	2	0
591	unknown	gi|194690360|gb|ACF79264.1|	58 kDa	0	0	0	0	2	0	2	3	1	1	3	0
592	unnamed protein product	gi|29892201|emb|CAD89096.1|	21 kDa	1	1	1	1	1	3	0	1	0	0	0	0
612	60S ribosomal protein L18	gi|195606022|gb|ACG24841.1|	21 kDa	0	2	0	0	3	1	1	0	0	8	0	11
640	unknown	gi|194698674|gb|ACF83421.1|	23 kDa	23	0	13	11	0	13	22	0	14	0	0	11
678	unknown	gi|194689054|gb|ACF78611.1|	47 kDa	0	0	3	0	1	2	0	1	1	0	2	1
718	unknown	gi|223974843|gb|ACN31609.1|	40 kDa	2	0	0	0	1	0	1	0	1	1	0	1
760	unknown	gi|223943471|gb|ACN25819.1|	76 kDa	6	13	0	0	11	0	16	10	0	0	10	0
761	unknown	gi|194707602|gb|ACF87885.1|	41 kDa	2	1	2	0	1	1	0	1	1	0	0	0
820	unknown	gi|194698790|gb|ACF83479.1|	43 kDa	0	10	0	0	9	4	0	10	9	0	11	9
821	unknown	gi|194707758|gb|ACF87963.1|	51 kDa	0	1	2	0	1	1	0	1	1	0	1	0
826	elongation factor 1-alpha	gi|195606920|gb|ACG25290.1|	49 kDa	16	0	86	0	30	91	0	23	0	0	31	85
113	unknown	gi|194707628|gb|ACF87898.1|	38 kDa	0	39	2	0	38	0	0	41	0	0	42	3
160	voltage-dependent anion channel protein 1a	gi|162460904|ref|NP_001105619.1|	29 kDa	0	21	3	0	17	0	0	22	1	0	18	0
195	T cytoplasm male sterility restorer factor 2	gi|12004294|gb|AAG43988.1|AF215823_1	59 kDa	2	6	0	3	8	0	0	9	0	0	8	0
221	unknown	gi|194706396|gb|ACF87282.1|	45 kDa	0	0	0	0	0	0	3	2	9	14	5	23
230	unknown	gi|219885707|gb|ACL53228.1|	82 kDa	6	6	9	0	3	4	0	1	0	0	0	0
238	unknown	gi|195615914|gb|ACG29787.1|	67 kDa	3	4	0	3	6	0	0	7	0	0	4	0
261	prohibitin2	gi|162462211|ref|NP_001104967.1|	31 kDa	6	12	0	0	8	1	0	16	0	0	6	0
267	unknown	gi|224035419|gb|ACN36785.1|	24 kDa	2	0	12	0	0	9	0	0	6	0	1	5
279	protein kinase APK1B	gi|195624018|gb|ACG33839.1|	56 kDa	0	1	0	0	4	0	0	3	2	0	7	2
292	unknown	gi|194703992|gb|ACF86080.1|	62 kDa	11	6	6	0	1	1	0	0	0	0	0	0
295	unknown	gi|195620500|gb|ACG32080.1|	39 kDa	0	6	0	0	8	3	0	8	1	0	7	0
310	unknown	gi|238011246|gb|ACR36658.1|	51 kDa	0	3	1	0	5	0	0	4	0	0	3	0
327	unnamed protein product	gi|219761593|emb|CAW58520.1|	111 kDa	0	0	0	0	2	0	3	2	0	1	5	1
333	unknown	gi|223950105|gb|ACN29136.1|	48 kDa	5	7	0	1	4	0	0	2	0	0	1	0
345	phospho-2-dehydro-3-deoxyheptonate aldolase 1	gi|195642466|gb|ACG40701.1|	59 kDa	1	0	6	1	0	0	0	0	1	1	2	2
350	unnamed protein product	gi|219761453|emb|CAW58450.1|	96 kDa	0	3	0	0	5	0	0	4	4	0	4	0
358	unnamed protein product	gi|218405742|emb|CAV26937.1|	65 kDa	0	0	0	0	3	0	1	4	0	1	7	5
377	unknown	gi|219886129|gb|ACL53439.1|	117 kDa	0	2	2	0	3	0	0	2	1	0	3	0
394	unknown	gi|224033649|gb|ACN35900.1|	66 kDa	0	0	0	0	1	0	2	6	1	0	3	6
395	glycosyltransferase	gi|162460449|ref|NP_001105165.1|	54 kDa	3	5	0	0	5	0	0	4	0	0	1	0
405	unknown	gi|223946825|gb|ACN27496.1|	60 kDa	0	0	2	1	1	1	0	0	1	0	2	3
406	unknown	gi|219886737|gb|ACL53743.1|	98 kDa	0	3	0	3	5	2	0	5	0	0	4	0
414	unknown	gi|194690172|gb|ACF79170.1|	49 kDa	1	1	0	2	2	1	0	2	0	0	1	0
417	unknown	gi|238008296|gb|ACR35183.1|	42 kDa	0	0	0	0	5	2	0	5	2	0	3	0
427	unknown	gi|194689860|gb|ACF79014.1|	48 kDa	1	4	0	0	3	1	0	4	0	0	2	0
432	(S)-adenosyl-L-methionine:delta 24-sterol methyltransferase	gi|195604308|gb|ACG23984.1|	39 kDa	0	7	0	0	8	0	1	5	0	1	5	0
434	unknown	gi|223945729|gb|ACN26948.1|	42 kDa	0	0	8	0	2	4	0	0	4	0	1	1
436	unknown	gi|194689934|gb|ACF79051.1|	35 kDa	0	1	0	1	4	0	2	9	1	0	4	0
437	NADH dehydrogenase subunit 5 [Zea mays subsp. parviglumis]	gi|102567977|gb|ABF70861.1|	74 kDa	0	1	1	0	1	0	0	1	2	0	2	0
444	unknown	gi|223949091|gb|ACN28629.1|	54 kDa	0	4	6	0	3	4	0	1	0	0	0	1
453	unknown	gi|238006546|gb|ACR34308.1|	48 kDa	2	2	0	1	3	0	0	4	0	0	2	0
455	transmembrane 9 superfamily protein member 4	gi|195647402|gb|ACG43169.1|	74 kDa	0	0	0	0	1	2	0	1	1	2	0	1
457	unknown	gi|194692826|gb|ACF80497.1|	16 kDa	0	5	3	0	4	0	0	2	0	0	7	1
461	unknown	gi|194707958|gb|ACF88063.1|	49 kDa	0	0	2	0	2	5	0	0	3	0	2	2
464	unknown	gi|194699752|gb|ACF83960.1|	29 kDa	0	1	0	0	5	0	0	4	0	4	1	0
467	kinesin light chain	gi|195607294|gb|ACG25477.1|	63 kDa	0	0	1	0	3	1	0	0	4	0	1	1
472	unknown	gi|194703702|gb|ACF85935.1|	49 kDa	2	1	6	0	0	10	0	0	4	0	0	4
482	stress responsive protein	gi|195612788|gb|ACG28224.1|	23 kDa	0	4	0	0	9	1	0	10	1	0	5	0
484	unknown	gi|194699758|gb|ACF83963.1|	40 kDa	0	3	0	0	2	2	0	2	0	0	3	1
486	lumenal binding protein cBiPe3	gi|1575130|gb|AAC49900.1|	73 kDa	0	85	0	0	77	0	106	50	0	93	0	0
489	cellulose synthase7	gi|162460818|ref|NP_001104957.1|	123 kDa	0	0	0	9	18	0	0	16	0	11	11	42
495	hypothetical protein	gi|195612288|gb|ACG27974.1|	60 kDa	0	3	2	0	3	1	2	2	0	0	0	0
501	aspartyl-tRNA synthetase	gi|195634857|gb|ACG36897.1|	61 kDa	0	1	6	0	1	3	0	0	6	0	1	0
502	ankyrin-like protein	gi|195614640|gb|ACG29150.1|	76 kDa	3	0	0	1	1	3	1	0	1	0	0	0
504	unknown	gi|194693912|gb|ACF81040.1|	16 kDa	0	2	0	1	4	0	1	4	0	2	4	0
512	cysteine-type endopeptidase/ ubiquitin thiolesterase	gi|195626738|gb|ACG35199.1|	53 kDa	0	0	0	0	2	1	0	1	0	0	3	3
514	unknown	gi|194695890|gb|ACF82029.1|	62 kDa	0	2	0	0	1	2	0	2	1	0	2	0
518	unknown	gi|219885505|gb|ACL53127.1|	53 kDa	0	0	0	0	24	47	0	16	99	0	18	79
520	fibrillarin-2	gi|195620340|gb|ACG32000.1|	32 kDa	1	4	1	0	5	0	0	6	0	0	6	0
521	HGA4	gi|195625278|gb|ACG34469.1|	58 kDa	0	0	0	0	0	4	4	0	4	4	0	7
525	protein disulfide isomerase	gi|162462334|ref|NP_001105761.1|	47 kDa	2	3	0	3	0	0	2	0	0	1	1	0
526	unknown	gi|224033467|gb|ACN35809.1|	48 kDa	0	1	0	2	3	0	1	3	0	0	1	0
527	elongation factor 1-gamma 3	gi|195622440|gb|ACG33050.1|	47 kDa	0	6	0	0	15	9	0	15	5	0	13	0
549	unnamed protein product	gi|219731540|emb|CAW51148.1|	91 kDa	1	2	1	0	3	2	0	0	1	0	0	0
553	unknown	gi|195619788|gb|ACG31724.1|	40 kDa	1	4	0	0	4	1	0	3	0	0	1	0
564	unnamed protein product	gi|227289832|emb|CAY02911.1|	78 kDa	0	1	0	0	0	2	0	1	2	0	3	1
593	unknown	gi|194708308|gb|ACF88238.1|	47 kDa	0	4	0	0	4	4	0	4	0	0	3	0
604	unknown	gi|55741047|gb|AAV64190.1|	38 kDa	1	3	2	0	4	0	1	1	0	0	0	0
606	unnamed protein product	gi|219743130|emb|CAW46653.1|	35 kDa	0	0	0	2	3	2	1	0	1	0	0	1
608	24-methylenesterol C-methyltransferase 2	gi|195624988|gb|ACG34324.1|	41 kDa	0	11	0	0	8	0	7	3	0	0	3	0
609	hypothetical protein	gi|195619158|gb|ACG31409.1|	66 kDa	1	2	2	0	0	2	0	1	1	0	0	0
623	syntaxin 132	gi|226501236|ref|NP_001152009.1|	34 kDa	0	1	0	0	1	0	1	2	0	1	5	0
631	unknown	gi|194701130|gb|ACF84649.1|	41 kDa	0	1	3	1	1	2	0	0	1	0	0	1
650	unknown	gi|219887443|gb|ACL54096.1|	55 kDa	0	0	1	0	1	1	0	1	1	0	0	2
651	unknown	gi|226505616|ref|NP_001151032.1|	53 kDa	0	1	0	1	1	0	0	1	0	2	1	1
670	jasmonate-induced protein	gi|195619336|gb|ACG31498.1|	19 kDa	5	2	4	0	1	0	0	1	0	0	1	0
679	structural constituent of ribosome	gi|195614192|gb|ACG28926.1|	59 kDa	0	0	1	0	0	3	1	0	1	2	0	2
747	unknown	gi|194706814|gb|ACF87491.1|	27 kDa	4	0	2	1	0	1	0	0	1	0	0	1
196	phosphate/phosphoenolpyruvate translocator precursor	gi|1778149|gb|AAB40650.1|	43 kDa	0	16	2	0	7	0	0	7	0	0	7	0
239	acetyl-coenzyme A carboxylase ACC1A	gi|32264940|gb|AAP78896.1|	257 kDa	0	2	0	0	7	2	0	2	0	0	2	0
243	unknown	gi|226492924|ref|NP_001148855.1|	60 kDa	2	11	0	0	6	0	0	5	0	0	2	0
251	golgi associated protein se-wap41	gi|162463414|ref|NP_001105598.1|	41 kDa	0	5	0	2	9	0	0	5	2	0	6	0
259	unknown	gi|219887957|gb|ACL54353.1|	84 kDa	0	8	1	1	6	0	0	4	0	0	3	0
272	aconitate hydratase, cytoplasmic	gi|195611330|gb|ACG27495.1|	99 kDa	0	0	0	0	6	4	0	2	3	0	5	0
282	malate dehydrogenase5	gi|162464321|ref|NP_001105603.1|	36 kDa	0	5	0	1	7	1	0	5	0	0	6	0
283	unknown	gi|223947861|gb|ACN28014.1|	28 kDa	1	12	0	0	7	0	0	7	0	0	6	0
284	importin alpha-1b subunit	gi|195620108|gb|ACG31884.1|	58 kDa	0	0	17	0	0	5	0	0	6	0	1	5
291	unknown	gi|223973433|gb|ACN30904.1|	56 kDa	0	7	0	0	4	0	0	4	2	0	4	0
311	unknown	gi|194704798|gb|ACF86483.1|	60 kDa	0	2	0	1	4	0	0	6	0	1	3	0
335	unknown	gi|223943491|gb|ACN25829.1|	61 kDa	5	15	0	0	5	0	0	7	0	0	8	0
339	unknown	gi|194690934|gb|ACF79551.1|	30 kDa	0	12	0	0	10	0	0	12	0	0	8	1
359	voltage-dependent anion channel protein 2	gi|162459730|ref|NP_001104949.1|	29 kDa	0	6	2	0	8	0	0	10	0	0	7	0
369	unnamed protein product	gi|134273432|emb|CAM82586.1|	52 kDa	0	3	0	0	5	0	0	4	1	0	4	0
378	dihydrolipoyllysine-residue succinyltransferase component of 2-oxoglutarate dehydrogenase complex	gi|195606476|gb|ACG25068.1|	49 kDa	1	5	0	1	5	0	0	3	0	0	4	0
383	Sucrose synthase 1; AltName: Full=Sucrose-UDP glucosyltransferase 1; AltName: Full=Shrunken-1	gi|135060|sp|P04712.1|SUS1_MAIZE	92 kDa	3	6	0	0	5	0	0	3	0	0	7	0
384	ATP binding protein	gi|195622982|gb|ACG33321.1|	56 kDa	1	2	0	0	2	0	0	1	0	0	0	0
393	unknown	gi|194692368|gb|ACF80268.1|	58 kDa	0	0	0	1	2	0	2	1	0	3	2	0
397	transposon protein	gi|195611842|gb|ACG27751.1|	59 kDa	1	4	0	1	1	0	0	0	0	0	5	0
401	unknown	gi|224029167|gb|ACN33659.1|	72 kDa	0	0	0	1	0	2	0	0	4	2	0	4
407	growth regulator like protein	gi|195644356|gb|ACG41646.1|	59 kDa	1	2	0	0	2	0	2	2	0	0	0	0
410	unknown	gi|194694346|gb|ACF81257.1|	15 kDa	4	1	0	0	4	0	0	0	0	1	0	0
425	unknown	gi|194701832|gb|ACF85000.1|	41 kDa	0	27	3	0	30	0	0	37	0	0	26	0
426	putative alanine aminotransferase	gi|55741057|gb|AAV64199.1|	56 kDa	1	5	0	1	2	0	0	1	0	0	2	0
428	unnamed protein product	gi|219795200|emb|CAW70478.1|	52 kDa	0	0	12	0	2	1	0	0	1	0	0	2
429	topoisomerase-like protein	gi|195614536|gb|ACG29098.1|	74 kDa	0	0	2	0	1	0	0	0	2	0	5	1
435	unknown	gi|194689994|gb|ACF79081.1|	70 kDa	0	1	1	0	0	0	1	1	0	0	1	0
438	Catalase isozyme 1	gi|311239|emb|CAA42720.1|	57 kDa	3	9	1	0	0	1	0	1	0	0	0	0
445	amidase	gi|195609838|gb|ACG26749.1|	64 kDa	1	10	0	0	2	0	0	2	0	0	1	0
446	transmembrane 9 superfamily protein member 1 precursor	gi|195618600|gb|ACG31130.1|	67 kDa	1	8	0	0	7	0	0	10	0	0	8	0
454	unknown	gi|194704532|gb|ACF86350.1|	79 kDa	1	2	0	0	3	0	0	2	0	0	6	0
460	unknown	gi|223946939|gb|ACN27553.1|	64 kDa	0	0	1	0	0	1	0	1	2	0	0	2
462	methylenetetrahydrofolate reductase	gi|162459521|ref|NP_001104947.1|	66 kDa	0	0	0	0	3	0	0	2	0	1	3	0
470	calcium ion binding protein	gi|195647580|gb|ACG43258.1|	62 kDa	0	2	0	0	3	1	0	3	0	0	5	0
485	unknown	gi|226533367|ref|NP_001145773.1|	63 kDa	0	4	0	0	4	0	0	5	0	0	1	0
488	unknown	gi|224030677|gb|ACN34414.1|	82 kDa	16	0	11	0	0	23	0	0	27	0	0	31
491	unknown	gi|194700620|gb|ACF84394.1|	29 kDa	0	0	0	0	2	0	0	6	0	1	9	1
497	unnamed protein product	gi|238010618|gb|ACR36344.1|	68 kDa	1	0	7	0	1	5	0	0	2	0	0	0
499	unknown	gi|194689030|gb|ACF78599.1|	77 kDa	0	1	2	0	1	0	0	1	0	0	2	0
503	EMB2756	gi|195614156|gb|ACG28908.1|	75 kDa	0	4	0	0	3	0	0	3	2	0	2	0
515	unknown	gi|194704194|gb|ACF86181.1|	42 kDa	0	4	1	0	2	0	0	3	0	0	4	0
517	unknown	gi|224030621|gb|ACN34386.1|	66 kDa	2	1	0	1	0	0	0	0	0	2	1	0
529	unnamed protein product	gi|219902523|emb|CAW95908.1|	62 kDa	0	0	21	0	6	8	0	0	7	0	0	7
534	unknown	gi|194697546|gb|ACF82857.1|	24 kDa	0	4	0	0	3	0	0	4	0	5	0	1
539	dihydrolipoyllysine-residue acetyltransferase component of pyruvatedehydrogenase complex	gi|195642434|gb|ACG40685.1|	58 kDa	2	8	0	0	9	0	0	13	0	0	8	0
544	unknown	gi|194700902|gb|ACF84535.1|	56 kDa	0	0	1	0	1	2	0	0	0	0	1	1
552	lipoxygenase	gi|93211182|gb|ABF01002.1|	103 kDa	0	0	0	0	2	2	0	0	4	0	1	2
554	pyruvate kinase, cytosolic isozyme	gi|195625378|gb|ACG34519.1|	57 kDa	0	0	30	0	3	10	0	0	13	0	4	0
558	60S ribosomal protein L13a	gi|195623288|gb|ACG33474.1|	24 kDa	0	0	0	1	0	1	0	0	3	5	0	1
561	unknown	gi|194689252|gb|ACF78710.1|	56 kDa	0	3	0	0	3	0	0	5	1	0	3	0
566	unknown	gi|223947537|gb|ACN27852.1|	51 kDa	0	0	4	0	1	2	0	1	0	0	0	1
567	unnamed protein product	gi|218651260|emb|CAV33580.1|	49 kDa	0	34	0	19	47	35	0	33	0	0	27	0
581	unknown	gi|219884235|gb|ACL52492.1|	112 kDa	0	0	1	0	1	0	0	0	1	0	1	0
583	unknown	gi|224028745|gb|ACN33448.1|	95 kDa	0	0	4	0	1	1	0	0	1	0	0	1
584	unknown	gi|194707908|gb|ACF88038.1|	16 kDa	0	0	1	1	2	3	0	2	0	1	0	0
585	ankyrin protein kinase-like	gi|195654649|gb|ACG46792.1|	68 kDa	2	0	1	0	0	1	0	0	1	0	0	0
594	unknown	gi|194707796|gb|ACF87982.1|	52 kDa	3	4	0	0	3	0	0	3	0	0	4	0
595	unnamed protein product	gi|25811939|emb|CAD57867.1|	35 kDa	0	0	0	0	4	0	1	4	2	0	1	0
607	heat shock 70 kDa protein	gi|195649437|gb|ACG44186.1|	73 kDa	18	22	0	0	8	0	0	9	0	0	7	0
614	unknown	gi|194690730|gb|ACF79449.1|	33 kDa	1	20	0	0	24	0	0	29	0	0	18	0
619	unknown	gi|194701554|gb|ACF84861.1|	40 kDa	0	1	0	0	1	0	0	2	2	0	1	0
620	unknown	gi|194705780|gb|ACF86974.1|	36 kDa	0	1	0	0	2	1	0	2	0	0	2	0
634	unknown	gi|194700610|gb|ACF84389.1|	48 kDa	0	0	3	0	0	1	0	0	2	0	2	1
635	unknown	gi|219885929|gb|ACL53339.1|	46 kDa	0	0	3	0	2	3	0	0	1	0	1	0
649	unknown	gi|194689072|gb|ACF78620.1|	49 kDa	0	0	0	2	2	1	0	2	1	0	0	0
653	unknown	gi|194690028|gb|ACF79098.1|	71 kDa	0	3	1	0	2	0	0	2	0	0	1	0
657	peptidyl-prolyl isomerase	gi|195634685|gb|ACG36811.1|	62 kDa	1	1	0	0	1	0	0	0	0	0	1	0
659	unknown	gi|194701076|gb|ACF84622.1|	40 kDa	3	0	0	4	0	3	8	0	2	0	0	6
668	sad1-unc84-like protein	gi|195631572|gb|ACG36681.1|	51 kDa	1	3	1	0	1	0	0	0	0	0	1	0
669	unknown	gi|223943563|gb|ACN25865.1|	33 kDa	0	1	0	0	2	1	0	2	0	0	2	0
681	eukaryotic translation initiation factor 3 subunit 2	gi|195611838|gb|ACG27749.1|	36 kDa	0	3	1	0	3	0	0	3	0	0	1	0
682	26S proteasome non-ATPase regulatory subunit 11	gi|195644058|gb|ACG41497.1|	48 kDa	0	0	6	0	0	2	0	1	1	0	1	0
697	calcium lipid binding protein-like	gi|195625520|gb|ACG34590.1|	61 kDa	0	1	1	0	1	1	0	0	0	0	0	1
701	MAP kinase kinase	gi|168251063|gb|ACA21846.1|	45 kDa	0	0	0	0	1	0	0	1	1	0	3	1
710	voltage-dependent anion channel protein 1b	gi|162459613|ref|NP_001104948.1|	30 kDa	0	17	2	0	19	0	0	20	0	0	20	0
723	unknown	gi|194704514|gb|ACF86341.1|	75 kDa	3	0	0	0	1	0	1	0	0	1	0	0
741	unknown	gi|194690186|gb|ACF79177.1|	35 kDa	2	1	0	0	1	0	0	1	0	0	1	0
743	proliferation-associated protein 2G4	gi|195625534|gb|ACG34597.1|	43 kDa	0	2	0	0	1	1	0	0	2	0	1	0
744	protein lap1	gi|195627564|gb|ACG35612.1|	55 kDa	0	1	1	0	2	0	0	1	0	0	2	0
763	unknown	gi|224029271|gb|ACN33711.1|	30 kDa	0	3	0	0	4	4	0	5	0	0	3	0
764	unknown	gi|194688860|gb|ACF78514.1|	59 kDa	0	0	0	0	2	0	0	1	1	1	0	0
775	PK protein	gi|162458157|ref|NP_001105266.1|	55 kDa	0	0	4	0	1	2	0	0	2	0	0	1
891	unknown	gi|223973813|gb|ACN31094.1|	13 kDa	0	0	0	1	2	0	1	0	1	0	0	1
352	unknown	gi|194690228|gb|ACF79198.1|	21 kDa	1	19	0	0	5	0	0	8	0	0	0	0
368	unknown	gi|223943729|gb|ACN25948.1|	58 kDa	0	5	2	0	2	0	0	2	0	0	0	0
370	40S ribosomal protein S11	gi|133867|sp|P25460.1|RS11_MAIZE	18 kDa	0	0	0	0	0	1	0	0	3	8	0	15
463	hypothetical protein	gi|195614352|gb|ACG29006.1|	55 kDa	0	0	0	0	2	0	0	3	1	0	2	0
479	unknown	gi|238011180|gb|ACR36625.1|	68 kDa	0	1	0	2	2	0	0	0	0	1	2	0
522	unknown	gi|223949925|gb|ACN29046.1|	52 kDa	0	5	3	0	2	0	0	0	0	0	0	0
533	dopamine beta-monooxygenase	gi|195620030|gb|ACG31845.1|	41 kDa	0	0	0	0	4	1	0	5	0	0	3	0
546	unnamed protein product	gi|126633104|emb|CAM55517.1|	46 kDa	0	3	1	0	1	0	0	1	0	0	0	0
568	unknown	gi|194707334|gb|ACF87751.1|	59 kDa	0	1	0	0	1	1	0	1	0	0	0	0
603	unknown	gi|194689526|gb|ACF78847.1|	68 kDa	0	0	0	1	2	0	1	0	2	0	0	1
611	unknown	gi|194688824|gb|ACF78496.1|	74 kDa	0	0	0	0	1	1	0	2	0	0	1	0
626	unknown	gi|224029953|gb|ACN34052.1|	92 kDa	3	4	0	0	5	0	0	1	0	0	0	0
628	unknown	gi|219885489|gb|ACL53119.1|	74 kDa	2	3	4	0	1	0	0	0	0	0	0	0
632	unknown	gi|194696198|gb|ACF82183.1|	48 kDa	0	4	0	1	2	0	0	0	0	0	1	0
652	unknown	gi|194702954|gb|ACF85561.1|	44 kDa	0	2	3	0	1	0	0	0	1	0	0	0
656	boron transporter 1	gi|195649471|gb|ACG44203.1|	79 kDa	0	0	0	0	3	0	0	1	2	0	0	2
671	hypothetical protein	gi|238010122|gb|ACR36096.1|	47 kDa	0	3	0	0	2	0	0	3	0	0	0	0
680	unknown	gi|194691508|gb|ACF79838.1|	47 kDa	3	2	5	1	0	2	0	0	0	0	0	0
698	unknown	gi|219884593|gb|ACL52671.1|	42 kDa	0	0	0	0	1	0	0	0	1	0	3	2
717	unknown	gi|194702080|gb|ACF85124.1|	41 kDa	1	1	0	1	3	0	0	0	0	0	0	0
719	unknown	gi|238007042|gb|ACR34556.1|	47 kDa	1	3	0	0	0	0	0	1	0	0	1	0
722	unknown	gi|194700342|gb|ACF84255.1|	48 kDa	0	3	0	0	2	1	0	1	0	0	0	0
725	RNA-binding protein-like	gi|224034287|gb|ACN36219.1|	52 kDa	1	0	2	0	0	1	0	0	0	1	0	0
727	nucleic acid binding protein	gi|195635381|gb|ACG37159.1|	48 kDa	0	1	2	0	1	0	0	0	0	0	2	0
766	ATP-citrate synthase	gi|195626414|gb|ACG35037.1|	47 kDa	0	0	0	0	2	0	0	1	1	0	3	0
771	unknown	gi|238015364|gb|ACR38717.1|	64 kDa	1	0	2	1	0	2	0	0	0	1	0	0
784	unknown	gi|224031193|gb|ACN34672.1|	68 kDa	0	0	0	0	0	20	0	0	30	0	0	34
787	unknown	gi|194693196|gb|ACF80682.1|	35 kDa	0	0	0	1	1	0	1	1	0	0	1	0
790	hypothetical protein	gi|195606632|gb|ACG25146.1|	34 kDa	0	0	0	0	0	0	0	1	0	1	1	0
791	unknown	gi|238014294|gb|ACR38182.1|	35 kDa	1	1	0	1	0	0	0	1	0	0	1	0
794	leucine-rich repeat transmembrane protein kinase 1	gi|3360289|gb|AAC27894.1|	75 kDa	0	0	0	0	0	0	1	1	3	0	0	5
822	unknown	gi|223945467|gb|ACN26817.1|	17 kDa	0	1	0	0	1	1	0	1	0	0	0	0
827	14-3-3-like protein	gi|162458469|ref|NP_001105677.1|	29 kDa	0	0	0	0	7	0	0	7	0	2	8	0
858	unnamed protein product	gi|147223495|emb|CAN08456.1|	29 kDa	0	2	0	0	3	1	0	0	2	0	0	0
888	Phosphoglucomutase, cytoplasmic 2; Short=PGM 2; AltName: Full=Glucose phosphomutase 2	gi|12585310|sp|P93805.2|PGMC2_MAIZE	63 kDa	0	0	0	0	5	0	0	4	0	0	5	0
889	pyruvate dehydrogenase E1 component subunit beta	gi|195620836|gb|ACG32248.1|	41 kDa	0	2	1	0	1	1	0	0	0	0	0	0
385	unknown	gi|224030759|gb|ACN34455.1|	62 kDa	0	0	1	0	2	12	0	0	0	0	0	0
419	unknown	gi|194690694|gb|ACF79431.1|	59 kDa	8	3	4	0	0	0	0	0	0	0	0	0
424	unknown	gi|223947159|gb|ACN27663.1|	61 kDa	0	1	3	0	0	0	0	1	0	0	0	0
449	ribosomal protein S8	gi|1498053|gb|AAB06330.1|	25 kDa	0	0	0	0	0	0	1	0	0	16	0	13
465	phytochrome A2	gi|129560387|gb|ABO30572.1|	125 kDa	12	2	7	0	0	0	0	0	0	0	0	0
490	LON2 protein	gi|162458054|ref|NP_001105895.1|	106 kDa	0	2	1	0	1	0	0	0	0	0	0	0
505	unknown	gi|223949449|gb|ACN28808.1|	61 kDa	0	3	3	0	0	1	0	0	0	0	0	0
508	unknown	gi|194704540|gb|ACF86354.1|	41 kDa	1	0	0	1	2	0	0	0	0	0	0	0
509	50S ribosomal protein L1	gi|195625038|gb|ACG34349.1|	44 kDa	1	2	2	0	0	0	0	0	0	0	0	0
530	unknown	gi|194703232|gb|ACF85700.1|	52 kDa	0	0	0	0	0	0	0	2	0	0	3	1
531	DAG protein	gi|195626648|gb|ACG35154.1|	45 kDa	0	2	1	0	3	0	0	0	0	0	0	0
532	phosphoribosylanthranilate transferase	gi|195652617|gb|ACG45776.1|	89 kDa	2	3	1	0	0	0	0	0	0	0	0	0
538	ribosomal protein L2	gi|162458121|ref|NP_001105558.1|	48 kDa	0	5	1	1	2	0	0	0	0	0	0	0
570	unnamed protein product	gi|219897732|emb|CAX02712.1|	87 kDa	0	0	0	0	0	0	0	1	0	0	1	1
582	unknown	gi|223948269|gb|ACN28218.1|	60 kDa	2	1	1	0	0	0	0	0	0	0	0	0
597	unknown	gi|194706338|gb|ACF87253.1|	43 kDa	0	0	0	0	2	1	0	1	0	0	0	0
600	plasma membrane intrinsic protein	gi|162460423|ref|NP_001105616.1|	30 kDa	0	0	0	0	0	0	0	0	0	1	4	2
602	unknown	gi|194688798|gb|ACF78483.1|	47 kDa	0	1	6	0	0	1	0	0	0	0	0	0
625	unknown	gi|238014366|gb|ACR38218.1|	36 kDa	0	0	1	0	2	1	0	0	0	0	0	0
637	unknown	gi|223949963|gb|ACN29065.1|	51 kDa	0	3	1	0	1	0	0	0	0	0	0	0
647	brassinosteroid LRR receptor kinase precursor	gi|195613828|gb|ACG28744.1|	84 kDa	1	3	0	0	1	0	0	0	0	0	0	0
658	fasciclin-like arabinogalactan protein 10 precursor	gi|195646060|gb|ACG42498.1|	44 kDa	1	2	0	0	0	0	0	1	0	0	0	0
675	chloride channel	gi|162461428|ref|NP_001105216.1|	85 kDa	0	0	0	0	1	1	0	0	0	0	2	0
691	unnamed protein product	gi|218573236|emb|CAV33619.1|	76 kDa	2	0	5	1	0	0	0	0	0	1	0	0
762	unknown	gi|194694732|gb|ACF81450.1|	48 kDa	2	10	10	0	0	0	0	0	0	0	0	0
765	unknown	gi|194704870|gb|ACF86519.1|	39 kDa	0	0	0	0	0	0	0	0	0	1	1	0
799	unknown	gi|194705346|gb|ACF86757.1|	27 kDa	1	2	0	0	0	1	0	0	0	0	0	0
800	unknown	gi|194688930|gb|ACF78549.1|	68 kDa	0	1	0	0	1	0	0	0	0	0	0	0
803	nucleolar protein 10	gi|195655253|gb|ACG47094.1|	80 kDa	1	2	1	0	0	0	0	0	0	0	0	0
809	hypothetical protein	gi|195653873|gb|ACG46404.1|	46 kDa	1	1	1	0	0	0	0	0	0	0	0	0
823	developmentally-regulated GTP-binding protein 1	gi|195633785|gb|ACG36737.1|	41 kDa	1	0	2	0	0	1	0	0	0	0	0	0
824	transferase, transferring glycosyl groups	gi|195635497|gb|ACG37217.1|	39 kDa	0	1	0	0	0	0	1	1	0	0	0	0
831	unknown	gi|194688994|gb|ACF78581.1|	73 kDa	0	3	0	0	2	2	0	0	0	0	0	0
847	unknown	gi|194704090|gb|ACF86129.1|	43 kDa	0	1	0	0	1	0	0	0	0	0	0	0
856	serine/threonine-protein kinase SAPK7	gi|195624802|gb|ACG34231.1|	41 kDa	0	2	3	0	0	0	0	0	0	0	1	0
908	ribosomal protein L17	gi|162458324|ref|NP_001104890.1|	20 kDa	0	0	0	0	0	0	0	1	0	3	0	1
916	unknown	gi|194690216|gb|ACF79192.1|	77 kDa	0	0	0	0	0	0	0	0	1	0	1	1
933	unknown	gi|224029493|gb|ACN33822.1|	50 kDa	0	0	0	0	0	0	0	2	0	0	3	1
958	ATP-dependent RNA helicase dhh1	gi|195637296|gb|ACG38116.1|	56 kDa	0	1	1	0	0	0	0	0	0	0	2	0
586	unknown	gi|224030191|gb|ACN34171.1|	48 kDa	1	4	0	0	0	0	0	0	0	0	0	0
622	unknown	gi|194696870|gb|ACF82519.1|	50 kDa	1	2	0	0	0	0	0	0	0	0	0	0
643	unknown	gi|194705914|gb|ACF87041.1|	51 kDa	0	1	1	0	0	0	0	0	0	0	0	0
648	unknown	gi|226505982|ref|NP_001146394.1|	66 kDa	0	0	0	0	0	0	0	0	0	1	6	0
690	unknown	gi|219884925|gb|ACL52837.1|	76 kDa	0	1	1	0	0	0	0	0	0	0	0	0
705	unknown	gi|238014320|gb|ACR38195.1|	29 kDa	5	1	0	0	0	0	0	0	0	0	0	0
706	ribosomal protein S3 [Zea mays subsp. parviglumis]	gi|102567987|gb|ABF70871.1|	64 kDa	0	1	1	0	0	0	0	0	0	0	0	0
709	unknown	gi|194688842|gb|ACF78505.1|	51 kDa	0	3	1	0	0	0	0	0	0	0	0	0
711	plasma membrane integral protein ZmPIP2-6	gi|13447809|gb|AAK26762.1|	30 kDa	0	0	0	0	0	0	0	0	0	0	1	1
733	ATPase family AAA domain-containing protein 1	gi|195637516|gb|ACG38226.1|	41 kDa	0	1	4	0	0	0	0	0	0	0	0	0
767	hypothetical protein	gi|195658233|gb|ACG48584.1|	71 kDa	1	1	0	0	0	0	0	0	0	0	0	0
773	unknown	gi|224031377|gb|ACN34764.1|	73 kDa	1	4	0	0	0	0	0	0	0	0	0	0
777	phosphoribosylanthranilate transferase	gi|195656517|gb|ACG47726.1|	91 kDa	1	1	0	0	0	0	0	0	0	0	0	0
817	unknown	gi|238005996|gb|ACR34033.1|	96 kDa	1	0	1	0	0	0	0	0	0	0	0	0
819	unknown	gi|238014338|gb|ACR38204.1|	33 kDa	0	4	1	0	0	0	0	0	0	0	0	0
836	unknown	gi|223974027|gb|ACN31201.1|	31 kDa	1	2	0	0	0	0	0	0	0	0	0	0
848	hypothetical protein	gi|195644550|gb|ACG41743.1|	46 kDa	0	1	1	0	0	0	0	0	0	0	0	0
863	hypothetical protein	gi|195647050|gb|ACG42993.1|	69 kDa	3	1	0	0	0	0	0	0	0	0	0	0
877	GDP-mannose 4,6 dehydratase 2	gi|195624368|gb|ACG34014.1|	42 kDa	0	1	3	0	0	0	0	0	0	0	0	0
910	unknown	gi|238007164|gb|ACR34617.1|	50 kDa	1	0	1	0	0	0	0	0	0	0	0	0
912	guanine nucleotide-binding protein-like 3	gi|195656991|gb|ACG47963.1|	67 kDa	1	0	4	0	0	0	0	0	0	0	0	0
914	unknown	gi|194689188|gb|ACF78678.1|	40 kDa	1	0	6	0	0	0	0	0	0	0	0	0
918	unnamed protein product	gi|219766771|emb|CAW64057.1|	71 kDa	0	0	0	0	0	0	0	0	0	61	52	0
926	hypothetical protein	gi|195644648|gb|ACG41792.1|	59 kDa	1	0	1	0	0	0	0	0	0	0	0	0
935	pescadillo	gi|223945377|gb|ACN26772.1|	71 kDa	1	0	4	1	0	0	0	0	0	0	0	0
937	hypothetical protein	gi|195626058|gb|ACG34859.1|	47 kDa	0	1	1	0	0	0	0	0	0	0	0	0
942	unknown	gi|194689536|gb|ACF78852.1|	80 kDa	1	0	5	0	0	0	0	0	0	0	0	0
948	unknown	gi|194700252|gb|ACF84210.1|	44 kDa	0	0	0	0	0	0	0	0	0	1	1	0
950	glucan endo-1,3-beta-glucosidase 7 precursor	gi|195635543|gb|ACG37240.1|	44 kDa	1	1	0	2	0	0	0	0	0	0	0	0
960	unknown	gi|194707498|gb|ACF87833.1|	47 kDa	1	1	0	0	0	0	0	0	0	0	0	0
973	unknown	gi|194690002|gb|ACF79085.1|	62 kDa	1	1	0	0	0	0	0	0	0	0	0	0
975	unknown	gi|194689828|gb|ACF78998.1|	50 kDa	0	0	0	0	2	1	0	0	0	0	0	0
1003	unknown	gi|194703914|gb|ACF86041.1|	42 kDa	0	0	0	0	0	0	0	0	0	0	3	1
1017	unknown	gi|223949919|gb|ACN29043.1|	65 kDa	2	0	1	0	0	0	0	0	0	0	0	0

## Sheet: Normalized SC (NSC)
#	Identified Proteins	Accession Number	Molecular Weight	R1-1	R1-2	R1-3	R2-1	R2-2	R2-3	R3-1	R3-2	R3-3	R4-1	R4-2	R4-3	Mean (R1)	Mean (R2)	Mean (R3)	Mean (R4)	Std. Error (R1)	Std. Error (R2)	Std. Error (R3)	Std. Error (R4)
1	ATP synthase subunit beta, mitochondrial; Flags: Precursor	gi|114420|sp|P19023.1|ATPBM_MAIZE	59 kDa	89	268	266	57	137	254	54	124	186	62	101	185	207.667	149.333	121.333	116	34.2577	33.0258	22.0135	20.9523
2	ATPase subunit 1 [Zea mays subsp. parviglumis]	gi|102567957|gb|ABF70841.1|	55 kDa	222	195	180	97	117	181	113	95	108	94	79	109	199	131.667	105.333	94	7.0946	14.6262	3.09719	5
3	mitochondrial-processing peptidase beta subunit	gi|195628546|gb|ACG36103.1|	58 kDa	127	181	71	63	134	98	71	187	95	65	140	118	126.333	98.3333	117.667	107.667	18.3343	11.8337	20.4106	12.851
4	unknown	gi|194704098|gb|ACF86133.1|	44 kDa	104	101	151	236	79	151	207	71	120	332	66	173	118.667	155.333	132.667	190.333	9.34721	26.1966	22.9597	44.6148
5	unknown	gi|219888401|gb|ACL54575.1|	105 kDa	26	28	15	101	93	116	109	115	151	118	116	257	23	103.333	125	163.667	2.33333	3.89206	7.57188	26.9451
6	unnamed protein product	gi|126632970|emb|CAM55450.1|	64 kDa	245	81	228	106	37	188	49	24	126	61	18	132	184.667	110.333	66.3333	70.3333	30.0598	25.1977	17.7211	19.1901
7	unnamed protein product	gi|8928421|sp|Q43697.1|TBB5_MAIZE	50 kDa	51	36	181	93	55	225	104	52	222	77	71	219	89.3333	124.333	126	122.333	26.5797	29.7421	29.0364	27.9232
8	Tubulin alpha-1 chain; AltName: Full=Alpha-1-tubulin	gi|135398|sp|P14640.1|TBA1_MAIZE	50 kDa	71	32	161	88	59	145	104	46	150	73	54	149	88	97.3333	100	92	22.053	14.5844	17.3718	16.7564
9	unnamed protein product	gi|219766753|emb|CAW64048.1|	71 kDa	87	91	84	102	101	87	93	82	97	94	91	99	87.3333	96.6667	90.6667	94.6667	1.17063	2.7955	2.58915	1.34715
10	unknown	gi|194693910|gb|ACF81039.1|	45 kDa	25	51	97	76	47	137	76	41	81	159	40	119	57.6667	86.6667	66	106	12.1533	15.3128	7.26483	20.1853
11	unknown	gi|224028421|gb|ACN33286.1|	80 kDa	43	45	51	38	59	56	55	43	55	36	47	52	46.3333	51	51	45	1.38778	3.78594	2.3094	2.72845
12	translational initiation factor eIF-4A	gi|218576444|emb|CAV33640.1|	47 kDa	18	39	199	18	50	81	27	37	87	16	53	96	85.3333	49.6667	50.3333	55	32.9989	10.5004	10.7152	13.3458
13	lumenal binding protein cBiPe2	gi|1575128|gb|AAC49899.1|	73 kDa	58	86	36	76	78	48	108	54	49	98	49	37	60	67.3333	70.3333	61.3333	8.35331	5.591	10.9053	10.772
14	unknown	gi|194702312|gb|ACF85240.1|	54 kDa	37	53	41	34	48	60	58	57	62	45	47	73	43.6667	47.3333	59	55	2.77555	4.3376	0.881917	5.20683
15	IQ calmodulin-binding motif family protein	gi|195627120|gb|ACG35390.1|	46 kDa	89	88	76	51	48	52	18	42	54	17	33	43	84.3333	50.3333	38	31	2.41139	0.693889	6.1101	4.37163
16	unknown	gi|194688928|gb|ACF78548.1|	81 kDa	43	56	64	14	43	66	16	49	76	19	44	77	54.3333	41	47	46.6667	3.53291	8.68588	10.0167	9.69727
17	unknown	gi|194702738|gb|ACF85453.1|	47 kDa	74	50	65	52	35	55	20	37	49	25	29	52	63	47.3333	35.3333	35.3333	4.04145	3.59526	4.85722	4.85722
18	vacuolar ATP synthase catalytic subunit A	gi|195658441|gb|ACG48688.1|	68 kDa	26	38	34	33	40	51	41	44	70	47	39	84	32.6667	41.3333	51.6667	56.6667	2.0367	3.02459	5.31594	8.00231
19	actin-1	gi|195639446|gb|ACG39191.1|	42 kDa	33	33	35	42	48	51	42	51	62	45	61	65	33.6667	47	51.6667	57	0.3849	1.52753	3.33888	3.52767
20	unknown	gi|194703432|gb|ACF85800.1|	38 kDa	12	81	3	10	127	6	20	156	15	18	165	21	32	47.6667	63.6667	68	14.2244	22.9113	26.6674	28.006
21	unknown	gi|224034261|gb|ACN36206.1|	80 kDa	24	34	122	21	41	121	19	32	118	19	43	81	60	61	56.3333	47.6667	17.9753	17.6383	17.933	10.4208
22	unnamed protein product	gi|219748040|emb|CAW47009.1|	105 kDa	31	41	22	70	82	77	77	94	90	72	88	186	31.3333	76.3333	87	115.333	3.16813	2.00924	2.96273	20.5733
23	hypothetical protein	gi|195649497|gb|ACG44216.1|	72 kDa	68	74	53	26	51	38	33	47	26	13	30	31	65	38.3333	35.3333	24.6667	3.60555	4.16778	3.56423	3.372
24	atypical receptor-like kinase MARK	gi|195655293|gb|ACG47114.1|	70 kDa	12	17	3	50	38	25	62	54	41	53	52	57	10.6667	37.6667	52.3333	54	2.36487	4.16778	3.53291	0.881917
25	calnexin precursor	gi|195638332|gb|ACG38634.1|	60 kDa	25	52	30	53	45	22	64	29	24	84	36	22	35.6667	40	39	47.3333	4.7881	5.36449	7.26483	10.8389
26	unknown	gi|194705850|gb|ACF87009.1|	49 kDa	14	24	84	12	31	91	14	22	114	16	31	85	40.6667	44.6667	50	44	12.6198	13.745	18.5233	12.0968
27	brassinosteroid biosynthesis-like protein	gi|162458316|ref|NP_001105560.1|	65 kDa	36	32	25	30	27	27	42	18	30	26	23	28	31	28	30	25.6667	1.85592	0.57735	4	0.83887
28	cellulose synthase-9	gi|162460995|ref|NP_001104959.1|	121 kDa	5	8	7	22	22	66	25	21	37	27	15	47	6.66667	36.6667	27.6667	29.6667	0.509175	8.4678	2.77555	5.3886
29	cellulose synthase-2	gi|162459760|ref|NP_001105574.1|	121 kDa	6	18	16	27	39	68	38	40	42	22	28	57	13.3333	44.6667	40	35.6667	2.14303	7.02641	0.666667	6.23906
30	cellulose synthase8	gi|162460924|ref|NP_001104958.1|	123 kDa	6	6	1.3	37	37	72	46	32	47	32	19	61	4.43333	48.6667	41.6667	37.3333	0.904515	6.73575	2.7955	7.16731
31	unknown	gi|223948977|gb|ACN28572.1|	89 kDa	53	20	35	37	18	65	26	16	36	14	8	16	36	40	26	12.6667	5.50757	7.88106	3.33333	1.38778
32	ubiquitin fusion protein	gi|902527|gb|AAA70105.1|	18 kDa	6	20	12	7	33	22	15	40	31	8	39	31	12.6667	20.6667	28.6667	26	2.34126	4.35039	4.22076	5.36449
33	unnamed protein product	gi|219902525|emb|CAW95909.1|	61 kDa	28	48	23	10	23	16	5	19	16	8	18	8	33	16.3333	13.3333	11.3333	4.40959	2.1688	2.45704	1.9245
34	unknown	gi|219888281|gb|ACL54515.1|	54 kDa	36	46	37	17	33	37	20	27	32	17	27	32	39.6667	29	26.3333	25.3333	1.83586	3.52767	2.00924	2.54588
35	vacuolar ATP synthase subunit B isoform 1	gi|195623746|gb|ACG33703.1|	54 kDa	11	27	25	12	29	37	14	26	38	23	21	35	21	26	26	26.3333	2.90593	4.25572	4	2.52396
36	UDP-glucose 6-dehydrogenase	gi|195623986|gb|ACG33823.1|	53 kDa	5	8	8	14	25	49	14	16	104	7	19	86	7	29.3333	44.6667	37.3333	0.57735	5.96595	17.1313	14.1905
37	elongation factor 2	gi|195646972|gb|ACG42954.1|	94 kDa	33	19	29	20	28	33	20	20	40	10	20	30	27	27	26.6667	20	2.4037	2.18581	3.849	3.33333
38	lipoxygenase	gi|162461114|ref|NP_001105003.1|	98 kDa	10	27	17	11	29	16	13	19	15	11	40	29	18	18.6667	15.6667	26.6667	2.848	3.09719	1.01835	4.88004
39	endoplasmin precursor	gi|195647042|gb|ACG42989.1|	93 kDa	25	39	61	19	29	62	30	26	40	18	14	27	41.6667	36.6667	32	19.6667	6.04918	7.50062	2.4037	2.21944
40	NADH-ubiquinone oxidoreductase 51 kDa subunit	gi|195621992|gb|ACG32826.1|	55 kDa	9	44	27	2	28	26	0.98	32	22	5	34	28	26.6667	18.6667	18.3267	22.3333	5.83413	4.82279	5.27763	5.10265
41	hexokinase	gi|162461538|ref|NP_001105529.1|	55 kDa	22	37	16	20	32	19	23	34	9	20	26	17	25	23.6667	22	21	3.60555	2.41139	4.17665	1.52753
42	unknown	gi|194705788|gb|ACF86978.1|	75 kDa	21	33	20	23	22	18	36	20	26	18	20	14	24.6667	21	27.3333	17.3333	2.41139	0.881917	2.6943	1.01835
44	unknown	gi|224029983|gb|ACN34067.1|	78 kDa	25	27	11	48	44	37	39	45	48	26	43	91	21	43	44	53.3333	2.90593	1.85592	1.52753	11.2365
45	unnamed protein product	gi|219978130|emb|CAX06343.1|	81 kDa	20	7	9	34	9	35	32	15	42	18	15	39	12	26	29.6667	24	2.33333	4.91031	4.55013	4.3589
46	unnamed protein product	gi|147223487|emb|CAN08452.1|	32 kDa	14	22	27	32	40	15	38	36	19	60	38	28	21	29	31	42	2.18581	4.25572	3.4801	5.4569
47	unknown	gi|219884637|gb|ACL52693.1|	48 kDa	13	33	16	22	50	39	19	34	17	15	29	13	20.6667	37	23.3333	19	3.59526	4.70225	3.09719	2.90593
48	transmembrane 9 superfamily protein member 2 precursor	gi|195612428|gb|ACG28044.1|	74 kDa	15	22	13	18	22	18	21	22	7	12	18	13	16.6667	19.3333	16.6667	14.3333	1.57527	0.7698	2.7955	1.07152
49	fasciclin-like arabinogalactan protein 7 precursor	gi|195612212|gb|ACG27936.1|	28 kDa	26	12	1.95	27	25	8	28	31	11	20	32	15	13.3167	20	23.3333	22.3333	4.02631	3.4801	3.59526	2.9123
50	40S ribosomal protein S2	gi|195638566|gb|ACG38751.1|	30 kDa	31	9	53	62	10	30	51	17	23	70	14	29	31	34	30.3333	37.6667	7.33333	8.74325	6.04918	9.66283
51	unknown	gi|223948631|gb|ACN28399.1|	84 kDa	37	18	9	21	28	27	11	23	29	11	19	23	21.3333	25.3333	21	17.6667	4.76484	1.26198	3.05505	2.0367
52	fasciclin-like arabinogalactan protein 8 precursor	gi|195607426|gb|ACG25543.1|	45 kDa	56	19	10	29	13	13	18	16	15	13	17	14	28.3333	18.3333	16.3333	14.6667	8.12632	3.0792	0.509175	0.693889
53	unknown	gi|194689082|gb|ACF78625.1|	58 kDa	112	133	48	52	98	79	38	137	67	47	107	94	97.6667	76.3333	80.6667	82.6667	14.7586	7.70522	16.9651	10.5216
54	unknown	gi|194695060|gb|ACF81614.1|	33 kDa	6	38	14	2.04	15	12	2.16	19	3.3	1.44	18	7	19.3333	9.68	8.15333	8.81333	5.55111	2.26144	3.13692	2.8092
55	ribosomal proteinS6	gi|162463315|ref|NP_001105544.1|	29 kDa	19	22	14	32	28	21	42	31	14	65	31	37	18.3333	27	29	44.3333	1.34715	1.85592	4.70225	6.04918
56	coatomer subunit gamma	gi|195613770|gb|ACG28715.1|	99 kDa	3	7	45	4	15	34	3	12	27	3	15	28	18.3333	17.6667	14	15.3333	7.72682	5.05891	4.04145	4.16778
57	unknown	gi|194706538|gb|ACF87353.1|	49 kDa	32	18	19	17	10	16	34	12	19	22	12	12	23	14.3333	21.6667	15.3333	2.60342	1.26198	3.7466	1.9245
58	ADP,ATP carrier protein 1, mitochondrial; AltName: Full=ADP/ATP translocase 1; AltName: Full=Adenine nucleotide translocator 1; Short=ANT 1; Flags: Precursor	gi|238009522|gb|ACR35796.1|	42 kDa	9	35	12	2	44	12	6	45	8	2	37	19	18.6667	19.3333	19.6667	19.3333	4.74146	7.3131	7.3207	5.83413
59	transmembrane 9 superfamily protein member 4	gi|195649683|gb|ACG44309.1|	68 kDa	6	29	1.98	9	24	10	5	31	8	3	16	4	12.3267	14.3333	14.6667	7.66667	4.85959	2.7955	4.74146	2.41139
61	unknown	gi|194688986|gb|ACF78577.1|	73 kDa	4	23	10	19	25	22	16	25	19	10	26	15	12.3333	22	20	17	3.23751	1	1.52753	2.72845
62	unnamed protein product	gi|219749304|emb|CAW47069.1|	115 kDa	13	24	18	5	17	17	13	15	9	6	15	10	18.3333	13	12.3333	10.3333	1.83586	2.3094	1.01835	1.50308
63	adenosylhomocysteinase	gi|195620086|gb|ACG31873.1|	53 kDa	7	26	4	13	26	13	4	21	13	2	33	7	12.3333	17.3333	12.6667	14	3.97678	2.50185	2.83497	5.54777
64	unnamed protein product	gi|219736015|emb|CAW56922.1|	29 kDa	27	9	4	47	11	16	47	13	14	23	12	16	13.3333	24.6667	24.6667	17	4.03228	6.50071	6.44923	1.85592
65	unknown	gi|194689992|gb|ACF79080.1|	72 kDa	10	17	7	10	13	22	7	18	8	9	11	7	11.3333	15	11	9	1.71053	2.08167	2.02759	0.666667
67	unknown	gi|223947375|gb|ACN27771.1|	44 kDa	100	90	142	221	69	141	200	63	117	333	62	166	110.667	143.667	126.667	187	9.19742	25.345	23.0032	45.5717
68	unknown	gi|223947901|gb|ACN28034.1|	76 kDa	15	30	12	7	21	15	8	20	17	6	12	12	19	14.3333	15	10	3.21455	2.34126	2.08167	1.1547
69	hypothetical protein	gi|195613998|gb|ACG28829.1|	65 kDa	0.67	9	0.65	8	20	16	26	27	10	18	21	4	3.44	14.6667	21	14.3333	1.60504	2.0367	3.1798	3.02459
70	dynamin-related protein 1A	gi|195649627|gb|ACG44281.1|	69 kDa	5	10	10	9	15	25	7	16	37	8	14	38	8.33333	16.3333	20	20	0.96225	2.6943	5.1316	5.2915
71	glycoside transferase, six-hairpin, subgroup	gi|195614916|gb|ACG29288.1|	69 kDa	2	4	4	5	14	18	15	11	17	7	12	22	3.33333	12.3333	14.3333	13.6667	0.3849	2.21944	1.01835	2.54588
72	transmembrane 9 superfamily protein member 1 precursor	gi|195645778|gb|ACG42357.1|	68 kDa	7	21	6	6	20	11	4	23	6	2	16	3	11.3333	12.3333	11	7	2.7955	2.36487	3.4801	2.60342
73	unknown	gi|238006974|gb|ACR34522.1|	48 kDa	21	16	19	14	11	26	21	9	14	18	6	14	18.6667	17	14.6667	12.6667	0.83887	2.64575	2.00924	2.0367
74	allene oxide synthase	gi|162460508|ref|NP_001105244.1|	53 kDa	12	22	11	16	20	11	20	12	9	25	14	6	15	15.6667	13.6667	15	2.02759	1.50308	1.89541	3.1798
75	unknown	gi|219885473|gb|ACL53111.1|	71 kDa	3	9	6	1	16	25	7	23	20	2	11	18	6	14	16.6667	10.3333	1	4.04145	2.83497	2.6736
76	protein disulfide isomerase	gi|162461063|ref|NP_001105754.1|	57 kDa	20	20	9	15	16	16	13	13	13	24	15	6	16.3333	15.6667	13	15	2.11695	0.19245	0	3
77	unknown	gi|223975717|gb|ACN32046.1|	41 kDa	19	5	4	19	13	12	19	15	15	16	17	13	9.33333	14.6667	16.3333	15.3333	2.7955	1.26198	0.7698	0.693889
79	AIR12	gi|195608916|gb|ACG26288.1|	25 kDa	24	6	8	28	7	16	20	8	17	15	6	15	12.6667	17	15	12	3.28859	3.51188	2.08167	1.73205
80	hexokinase-2	gi|195649643|gb|ACG44289.1|	55 kDa	29	38	17	23	33	21	24	31	12	19	29	22	28	25.6667	22.3333	23.3333	3.51188	2.14303	3.20301	1.71053
83	unnamed protein product	gi|158058388|emb|CAP12302.1|	43 kDa	16	21	13	7	15	14	8	11	11	3	10	7	16.6667	12	10	6.66667	1.34715	1.45297	0.57735	1.17063
84	dynamin-2A	gi|223943377|gb|ACN25772.1|	100 kDa	10	4	12	5	10	38	5	13	34	6	8	40	8.66667	17.6667	17.3333	18	1.38778	5.92859	4.99259	6.35959
85	transposon protein	gi|195648382|gb|ACG43659.1|	59 kDa	3	17	6	0.99	13	5	4	9	5	14	30	8	8.66667	6.33	6	17.3333	2.45704	2.03816	0.881917	3.79083
87	60S ribosomal protein L2	gi|195629344|gb|ACG36313.1|	28 kDa	1	15	8	12	20	12	12	17	15	29	21	24	8	14.6667	14.6667	24.6667	2.33333	1.5396	0.83887	1.34715
89	unknown	gi|194700094|gb|ACF84131.1|	25 kDa	5.36	10	20	21	10	19	15	11	15	34	6	26	11.7867	16.6667	13.6667	22	2.49392	1.95316	0.7698	4.8074
90	unnamed protein product	gi|206981299|emb|CAR80494.1|	59 kDa	8	8	0.65	12	8	7	14	11	11	16	10	12	5.55	9	12	12.6667	1.41451	0.881917	0.57735	1.01835
91	40S ribosomal protein S16	gi|226493157|ref|NP_001149616.1|	17 kDa	5	13	5.88	8	19	3.15	12	19	5.28	12	18	9	7.96	10.05	12.0933	13	1.4623	2.70714	2.28683	1.52753
92	brittle stalk-2-like protein 3	gi|119034638|gb|ABL59983.1|	50 kDa	6	3	3	19	8	9	15	8	12	14	8	9	4	12	11.6667	10.3333	0.57735	2.02759	1.17063	1.07152
93	unnamed protein product	gi|219772447|emb|CAW48609.1|	63 kDa	113	33	122	35	14	92	7.2	9	55	11	5	59	89.3333	47	23.7333	25	16.3311	13.4536	9.03089	9.86577
95	Enolase 1; AltName: Full=2-phosphoglycerate dehydratase 1; AltName: Full=2-phospho-D-glycerate hydro-lyase 1	gi|119355|sp|P26301.1|ENO1_MAIZE	48 kDa	5	12	8	3	9	9	2	12	13	2	22	33	8.33333	7	9	19	1.17063	1.1547	2.02759	5.23874
96	unnamed protein product	gi|219890644|emb|CAW94675.1|	60 kDa	31	57	28	56	46	25	65	34	23	80	37	20.79	38.6667	42.3333	40.6667	45.93	5.31594	5.27398	7.25973	10.1995
97	40S ribosomal protein S3	gi|195625100|gb|ACG34380.1|	26 kDa	11	19	7	9	20	0.63	8	18	1.32	12	23	1.92	12.3333	9.87667	9.10667	12.3067	2.0367	3.23824	2.7983	3.51445
98	unknown	gi|194690550|gb|ACF79359.1|	22 kDa	11	16	14	13	17	5.88	20	10	3.3	28	13	11	13.6667	11.96	11.1	17.3333	0.83887	1.87749	2.80139	3.09719
99	unknown	gi|226491586|ref|NP_001149295.1|	33 kDa	4	12	32	4	13	18	3	7	19	0.98	9	16	16	11.6667	9.66667	8.66	4.8074	2.36487	2.77555	2.50526
101	dynamin-related protein 1C	gi|195607202|gb|ACG25431.1|	68 kDa	4	4	10	7	12	22	5	11	32	9	9	34	6	13.6667	16	17.3333	1.1547	2.54588	4.72582	4.81125
102	protein SEY1	gi|195649509|gb|ACG44222.1|	90 kDa	7	12	9	8	15	12	16	10	7	5	12	4	9.33333	11.6667	11	7	0.83887	1.17063	1.52753	1.45297
103	AIR12	gi|195654711|gb|ACG46823.1|	27 kDa	22	13	5	15	7	6	7	10	6	4	2.13	3	13.3333	9.33333	7.66667	3.04333	2.83497	1.64429	0.693889	0.311918
104	unknown	gi|219886743|gb|ACL53746.1|	75 kDa	10	17	10	12	16	16	17	13	15	9	15	8	12.3333	14.6667	15	10.6667	1.34715	0.7698	0.666667	1.26198
105	elongation factor 1-gamma 3	gi|195628630|gb|ACG36145.1|	47 kDa	10	5	1.3	11	17	10	8	17	8	9	17	6	5.43333	12.6667	11	10.6667	1.45539	1.26198	1.73205	1.89541
108	unknown	gi|223947223|gb|ACN27695.1|	45 kDa	7	7	7	7	8	6	7	4	6	4	5	5	7	7	5.66667	4.66667	0	0.333333	0.509175	0.19245
111	unknown	gi|194706834|gb|ACF87501.1|	60 kDa	8	8	9	8	6	9	13	5	9	9	7	10	8.33333	7.66667	9	8.66667	0.19245	0.509175	1.33333	0.509175
112	unknown	gi|194689980|gb|ACF79074.1|	43 kDa	0.98	6	5	3	12	17	4	10	23	7	16	25	3.99333	10.6667	12.3333	16	0.885697	2.36487	3.23751	3
114	unknown	gi|194689354|gb|ACF78761.1|	57 kDa	1.34	1	53	0.98	5	17	3	5	20	1.98	5	23	18.4467	7.66	9.33333	9.99333	9.97485	2.77822	3.09719	3.78829
115	unknown	gi|224030509|gb|ACN34330.1|	68 kDa	14	13	13	3	13	10	2.16	14	7	4	8	12	13.3333	8.66667	7.72	8	0.19245	1.71053	1.98425	1.33333
116	60S ribosomal protein L18	gi|195606262|gb|ACG24961.1|	21 kDa	0.67	17	9	12	14	9	9	13	10	36	11	28	8.89	11.6667	10.6667	25	2.72185	0.83887	0.693889	4.25572
117	unknown	gi|224035617|gb|ACN36884.1|	38 kDa	35	11	3	7	4	3	9	4	2	5	4	0.64	16.3333	4.66667	5	3.21333	5.55111	0.693889	1.20185	0.761324
119	fasciclin-like arabinogalactan protein 7 precursor	gi|195612412|gb|ACG28036.1|	27 kDa	5	3	3	12	8	10	10	9	6	5.94	10	9	3.66667	10	8.33333	8.31333	0.3849	0.666667	0.693889	0.705103
121	dolichyl-diphosphooligosaccharide--protein glycosyltransferase 67 kDasubunit precursor	gi|195648146|gb|ACG43541.1|	70 kDa	8	10	10	4	8	7	12	4	8	6	7	7	9.33333	6.33333	8	6.66667	0.3849	0.693889	1.33333	0.19245
123	unknown	gi|223947277|gb|ACN27722.1|	81 kDa	5	6	15	5	6	25	7	4	5	8	3	6	8.66667	12	5.33333	5.66667	1.83586	3.75648	0.509175	0.83887
126	unknown	gi|223950369|gb|ACN29268.1|	10 kDa	6.7	6.12	11	7.48	6.5	6.93	10.8	5.44	10	9.36	6.39	6.4	7.94	6.97	8.74667	7.38333	0.888619	0.163741	0.96382	0.570617
127	unknown	gi|194706574|gb|ACF87371.1|	44 kDa	15	15	10	4	8	5	5	6	6	2.16	6	6	13.3333	5.66667	5.66667	4.72	0.96225	0.693889	0.19245	0.739008
128	unknown	gi|223975761|gb|ACN32068.1|	45 kDa	0.99	6	5	8	11	10	5	10	9	3	5	6	3.99667	9.66667	8	4.66667	0.883807	0.509175	0.881917	0.509175
129	lipoxygenase	gi|162462799|ref|NP_001105973.1|	98 kDa	8	12	14	8	17	7	10	9	9	7	27	17	11.3333	10.6667	9.33333	17	1.01835	1.83586	0.19245	3.33333
131	unknown	gi|194689338|gb|ACF78753.1|	44 kDa	59	73	74	102	54	71	100	49	66	136	39	98	68.6667	75.6667	71.6667	91	2.7955	8.11263	8.65598	16.2925
132	unnamed protein product	gi|219929386|emb|CAW89514.1|	76 kDa	7	14	2	11	12	5	16	9	3	8	9	3	7.66667	9.33333	9.33333	6.66667	2.00924	1.26198	2.1688	1.07152
138	unnamed protein product	gi|219732908|emb|CAW66771.1|	89 kDa	8	12	4	0.99	6	11	0.72	9	2	1.44	5	0.64	8	5.99667	3.90667	2.36	1.33333	1.66833	1.48571	0.773678
143	cytochrome P450 CYP72A123	gi|195615656|gb|ACG29658.1|	60 kDa	11	13	6	5	8	5	2	3	3	0.72	3	3	10	6	2.66667	2.24	1.20185	0.57735	0.19245	0.438786
144	unknown	gi|223947109|gb|ACN27638.1|	92 kDa	6	18	11	2	9	5	2	9	0.99	0.99	5	5	11.6667	5.33333	3.99667	3.66333	2.00924	1.17063	1.45411	0.771725
147	Calreticulin; Flags: Precursor	gi|927572|emb|CAA61939.1|	48 kDa	7	15	4	5	9	9	12	8	5	6	4	3	8.66667	7.66667	8.33333	4.33333	1.89541	0.7698	1.17063	0.509175
151	unnamed protein product	gi|147223723|emb|CAN08570.1|	53 kDa	15.41	11.56	72	31.28	40	78	61	31	87	40	37	95	32.99	49.76	59.6667	57.3333	11.2795	8.28072	9.34127	10.8849
152	unknown	gi|194702000|gb|ACF85084.1|	43 kDa	2	11	3	3	10	3	3	11	9	1.98	13	8	5.33333	5.33333	7.66667	7.66	1.64429	1.34715	1.38778	1.83929
153	ATP synthase beta chain	gi|195614324|gb|ACG28992.1|	59 kDa	87	254	257	56	128	250	55	112	185	63	96	186	199.333	144.667	117.333	115	32.4317	32.6893	21.7213	21.2211
158	fasciclin-like arabinogalactan protein 7 precursor	gi|195605196|gb|ACG24428.1|	28 kDa	10	2	0.65	10	5	3	7	8	3	3.6	6	5	4.21667	6	6	4.86667	1.6846	1.20185	0.881917	0.401848
161	unknown	gi|238011656|gb|ACR36863.1|	48 kDa	2	14	11	2	8	8	0.72	8	5	0.72	12	5	9	6	4.57333	5.90667	2.08167	1.1547	1.21957	1.89813
166	unknown	gi|224028447|gb|ACN33299.1|	78 kDa	9	9	6	5	10	11	6	9	7	5	7	5	8	8.66667	7.33333	5.66667	0.57735	1.07152	0.509175	0.3849
170	unknown	gi|194699726|gb|ACF83947.1|	17 kDa	10	2.94	3	11	2.97	11	8	3.96	11	6	2.84	8	5.31333	8.32333	7.65333	5.61333	1.35296	1.54537	1.17759	0.867214
171	dolichyl-diphosphooligosaccharide--protein glycosyltransferase 67 kDasubunit precursor	gi|195625864|gb|ACG34762.1|	54 kDa	5	11	2	5	13	5	5	8	5	8	7	6	6	7.66667	6	7	1.52753	1.5396	0.57735	0.333333
173	unknown	gi|223944983|gb|ACN26575.1|	74 kDa	2	4	3	4	5	6	3	2	2	6	2	0.64	3	5	2.33333	2.88	0.333333	0.333333	0.19245	0.928751
177	unknown	gi|219885253|gb|ACL53001.1|	74 kDa	6	8	3	4	5	9	8	5	4	6	5	6	5.66667	6	5.66667	5.66667	0.83887	0.881917	0.693889	0.19245
183	UDP-glucuronic acid decarboxylase 1	gi|195645124|gb|ACG42030.1|	45 kDa	5	17	5	12	32	15	9	27	8	8	21	10	9	19.6667	14.6667	13	2.3094	3.59526	3.56423	2.33333
187	unnamed protein product	gi|219768497|emb|CAW69008.1|	80 kDa	5	3.92	4	6	4	7	3	4	7	3	3	5	4.30667	5.66667	4.66667	3.66667	0.200592	0.509175	0.693889	0.3849
199	unnamed protein product	gi|219739968|emb|CAW40537.1|	82 kDa	16	4.08	10	26	9	26	21	15	30	14	8.52	32	10.0267	20.3333	22	18.1733	1.98668	3.27165	2.51661	4.09458
201	unknown	gi|223975481|gb|ACN31928.1|	72 kDa	5	3	3	4	5	6	4	6	3	0.72	1.42	1	3.66667	5	4.33333	1.04667	0.3849	0.333333	0.509175	0.117442
203	unknown	gi|194690038|gb|ACF79103.1|	39 kDa	3	9	3	4	15	3	3	13	2	2	11	0.64	5	7.33333	6	4.54667	1.1547	2.21944	2.02759	1.87666
207	unknown	gi|223949345|gb|ACN28756.1|	48 kDa	7	4	4	4	3	3	3	3	3	6	3	4	5	3.33333	3	4.33333	0.57735	0.19245	0	0.509175
208	unknown	gi|223950395|gb|ACN29281.1|	81 kDa	2	9	2	2.72	5	3	5	0.68	0.66	3.96	7	0.64	4.33333	3.57333	2.11333	3.86667	1.34715	0.414479	0.833316	1.06034
209	unknown	gi|219888807|gb|ACL54778.1|	38 kDa	11	31	26	4.08	19	22	0.95	24	32	4.32	25	31	22.6667	15.0267	18.9833	20.1067	3.46944	3.19934	5.37381	4.66564
213	protein disulfide isomerase	gi|162462518|ref|NP_001105762.1|	54 kDa	5	6	6	6	5	4	3	4	3	3	5	3	5.66667	5	3.33333	3.66667	0.19245	0.333333	0.19245	0.3849
222	unknown	gi|223944309|gb|ACN26238.1|	58 kDa	3	4	7	1	2	10	1.44	0.68	7	0.99	4	3	4.66667	4.33333	3.04	2.66333	0.693889	1.64429	1.15015	0.510994
224	unknown	gi|194689052|gb|ACF78610.1|	59 kDa	7	3	11	5	3	1	2	2	5	4	2	4	7	3	3	3.33333	1.33333	0.666667	0.57735	0.3849
226	unknown	gi|194688582|gb|ACF78375.1|	44 kDa	44.55	51	62	75	37	57	72	37	49	99	31	74	52.5167	56.3333	52.6667	68	2.9411	6.33626	5.92859	11.4649
229	unknown	gi|223946787|gb|ACN27477.1|	22 kDa	3.96	4	8	5.94	4	5	14	3	7	7.2	2	5	5.32	4.98	8	4.73333	0.773678	0.323385	1.85592	0.870079
241	roothairless 3	gi|34733385|gb|AAQ81633.1|	71 kDa	3	3	3	4	3	6	2	3	5	2.16	2	4	3	4.33333	3.33333	2.72	0	0.509175	0.509175	0.370465
242	hexokinase	gi|189354187|gb|ACD93189.1|	55 kDa	30	27.88	18	24	23.4	23	23.76	25.84	14	13.68	21.3	22	25.2933	23.4667	21.2	18.9933	2.13485	0.167774	2.10717	1.53826
245	hexose transporter	gi|195651215|gb|ACG45075.1|	80 kDa	0.67	5	2	3	5	2	2	5	2	3	4	5	2.55667	3.33333	3	4	0.739342	0.509175	0.57735	0.333333
246	unnamed protein product	gi|219766773|emb|CAW64058.1|	71 kDa	85	59.16	81	102	61.1	83	92	52.36	94	94	61.06	95	75.0533	82.0333	79.4533	83.3533	4.63619	6.82238	7.82827	6.43769
256	unknown	gi|224035295|gb|ACN36723.1|	27 kDa	0.67	5	6	2	4	8	0.72	4	5	0.72	6	6	3.89	4.66667	3.24	4.24	0.944358	1.01835	0.746309	1.01614
268	unknown	gi|238010202|gb|ACR36136.1|	51 kDa	0.99	3	5	0.68	2	5	2	3	5	0.72	0.71	2	2.99667	2.56	3.33333	1.14333	0.668334	0.737925	0.509175	0.247304
298	unknown	gi|194694066|gb|ACF81117.1|	41 kDa	0.67	0.68	0.65	4	3	5	6	2	1.32	2.88	2	3	0.666667	4	3.10667	2.62667	0.00509175	0.333333	0.842887	0.182005
344	heat shock protein 90	gi|225903795|gb|ACO35045.1|	80 kDa	16.75	36	117	2.8	43	112	14.4	34	110	14.4	44	77	56.5833	52.6	52.8	45.1333	17.7334	18.4098	16.8322	10.4385
356	unknown	gi|194701898|gb|ACF85033.1|	34 kDa	2	4	2	0.99	0.99	2	2	2	4	3	2	2	2.66667	1.32667	2.66667	2.33333	0.3849	0.194375	0.3849	0.19245
362	hypothetical protein	gi|219942454|emb|CAW71539.1|	102 kDa	3	3	2	0.68	4	3	0.72	4	0.66	0.72	0.71	0.64	2.66667	2.56	1.79333	0.69	0.19245	0.567725	0.637088	0.0145297
371	hypothetical protein	gi|195623664|gb|ACG33662.1|	23 kDa	2	2	0.65	2	3	2	2	1.96	0.66	0.72	0.71	0.64	1.55	2.33333	1.54	0.69	0.259808	0.19245	0.254122	0.0145297
381	unknown	gi|194689870|gb|ACF79019.1|	49 kDa	25.74	17	13.72	3.77	8.91	5.46	30.38	12	10.56	15.12	11	2.34	18.82	6.04667	17.6467	9.48667	2.07108	0.873246	3.68362	2.17434
421	unknown	gi|194688968|gb|ACF78568.1|	54 kDa	3	0.68	2	5	0.65	0.98	1.44	0.68	0.66	0.72	0.71	0.99	1.89333	2.21	0.926667	0.806667	0.387891	0.807279	0.148224	0.05295
458	unnamed protein product	gi|219890680|emb|CAW94715.1|	60 kDa	16.75	52	19.5	54	28.6	13.86	60.76	28.13	16.5	85	11.22	14.08	29.4167	32.1533	35.13	36.7667	6.53534	6.76818	7.64843	13.9319
43	plasma membrane integral protein ZmPIP2-1	gi|13447801|gb|AAK26758.1|	30 kDa	0	10	0.65	21	22	18	31	38	32	43	69	47	3.55	20.3333	33.6667	53	1.8651	0.693889	1.26198	4.66667
78	unknown	gi|224030669|gb|ACN34410.1|	137 kDa	0	9	2	3	9	4	1	13	7	4	9	8	3.66667	5.33333	7	7	1.57527	1.07152	2	0.881917
86	unnamed protein product	gi|238014866|gb|ACR38468.1|	73 kDa	15	21	11	7	10	8	0	9	5	0.72	5	2	15.6667	8.33333	4.66667	2.57333	1.67774	0.509175	1.50308	0.732282
94	unknown	gi|194690156|gb|ACF79162.1|	39 kDa	13	16	0	11	23	2	11	20	3	7	20	0.64	9.66667	12	11.3333	9.21333	2.83497	3.51188	2.83497	3.28932
100	unknown	gi|194700776|gb|ACF84472.1|	57 kDa	0.67	7	0	5	9	9	8	8	2	10	16	8	2.55667	7.66667	6	11.3333	1.28753	0.7698	1.1547	1.38778
107	unknown	gi|194689996|gb|ACF79082.1|	52 kDa	3	6	0	8	13	6	4	19	7	5	14	4	3	9	10	7.66667	1	1.20185	2.64575	1.83586
109	unknown	gi|238009766|gb|ACR35918.1|	59 kDa	0	5	3	7	11	14	6	14	11	6	7	9	2.66667	10.6667	10.3333	7.33333	0.83887	1.17063	1.34715	0.509175
118	unknown	gi|194688836|gb|ACF78502.1|	71 kDa	15	8	3	8	8	9	11	9	3	4	5	0	8.66667	8.33333	7.66667	3	2.00924	0.19245	1.38778	0.881917
122	unknown	gi|219776100|emb|CAW37108.1|	73 kDa	18	22	16	0	9	9	0.72	8	5	0.52	6	1.92	18.6667	6	4.57333	2.81333	1.01835	1.73205	1.21957	0.949042
124	beta-glucosidase precursor	gi|195643760|gb|ACG41348.1|	63 kDa	16	0.99	0	14	5	5	4	6	7	5	5	8	5.66333	8	5.66667	6	2.9885	1.73205	0.509175	0.57735
133	glycosyltransferase	gi|223974685|gb|ACN31530.1|	64 kDa	0.67	0	0.65	12	8	14	12	8	14	6	4	9	0.44	11.3333	11.3333	6.33333	0.127061	1.01835	1.01835	0.83887
134	unknown	gi|223950317|gb|ACN29242.1|	59 kDa	0.98	9	19	0.68	10	12	0.72	6	15	0	10	9	9.66	7.56	7.24	6.33333	3.00937	2.01386	2.40677	1.83586
135	unknown	gi|224030237|gb|ACN34194.1|	66 kDa	37	5	8	9	4	6	1	5	5	0	4	5	16.6667	6.33333	3.66667	3	5.89098	0.83887	0.7698	0.881917
141	unknown	gi|223944251|gb|ACN26209.1|	66 kDa	2	3	0	8	7	4	5	13	5	6	11	11	1.66667	6.33333	7.66667	9.33333	0.509175	0.693889	1.5396	0.96225
146	beta-7 tubulin	gi|162460038|ref|NP_001105688.1|	50 kDa	32.16	33	132	72	48	157	35.7	44	165	0	59	160	65.72	92.3333	81.5667	73	19.1339	19.0914	24.1248	26.9712
149	unknown	gi|223949545|gb|ACN28856.1|	83 kDa	6	4	33	2	3	12	0.72	4	11	0	3	11	14.3333	5.66667	5.24	4.66667	5.3989	1.83586	1.75033	1.89541
150	unknown	gi|194688548|gb|ACF78358.1|	39 kDa	1.34	25	3	0.68	14	1	1.44	11	2	0.72	10	0	9.78	5.22667	4.81333	3.57333	4.40234	2.5332	1.78837	1.8591
156	unknown	gi|238007422|gb|ACR34746.1|	48 kDa	1	10.88	0	25.16	24.7	11.34	38.16	51.94	19.14	28.8	35.5	40.18	3.96	20.4	36.4133	34.8267	2.00457	2.61652	5.48987	1.9066
159	glycosyltransferase	gi|195607024|gb|ACG25342.1|	54 kDa	2	4	0	8	8	6	4	8	3	3	5	1	2	7.33333	5	3	0.666667	0.3849	0.881917	0.666667
162	unknown	gi|194690512|gb|ACF79340.1|	41 kDa	4	12	4	8	8	5	9	5	6	4	4	0	6.66667	7	6.66667	2.66667	1.5396	0.57735	0.693889	0.7698
164	unknown	gi|194707626|gb|ACF87897.1|	42 kDa	7	11	0	5	11	5	5	9	4	2	10	0.64	6	7	6	4.21333	1.85592	1.1547	0.881917	1.68577
168	unknown	gi|223943465|gb|ACN25816.1|	66 kDa	3	19	4	0.68	11	4	0	4	3	0.98	4	0.99	8.66667	5.22667	2.33333	1.99	2.98763	1.75607	0.693889	0.580239
172	hypothetical protein	gi|195620054|gb|ACG31857.1|	53 kDa	4	0.68	5	8	4	7	16	0	10	9	0.71	7	3.22667	6.33333	8.66667	5.57	0.753815	0.693889	2.6943	1.44202
175	unknown	gi|223948205|gb|ACN28186.1|	58 kDa	0	6	22	0.68	8	6	0.72	6	8	0.72	10	10	9.33333	4.89333	4.90667	6.90667	3.79083	1.26113	1.25371	1.78594
178	unknown	gi|194693946|gb|ACF81057.1|	37 kDa	2	0.68	0	1	7	3	2	10	3	2.88	9	5	0.893333	3.66667	5	5.62667	0.338974	1.01835	1.45297	1.03592
184	unknown	gi|194690316|gb|ACF79242.1|	56 kDa	10	9	5	8	7	6	4	3	2	3	4	0	8	7	3	2.33333	0.881917	0.333333	0.333333	0.693889
192	unknown	gi|223947329|gb|ACN27748.1|	67 kDa	3	5	6	7	6	6	2	4	6	2	5	0	4.66667	6.33333	4	2.33333	0.509175	0.19245	0.666667	0.83887
193	unknown	gi|194701098|gb|ACF84633.1|	40 kDa	2	5	0	3	2	0.63	3.96	3	0.66	9	7	2	2.33333	1.87667	2.54	6	0.83887	0.396601	0.565803	1.20185
206	unknown	gi|219884297|gb|ACL52523.1|	57 kDa	0.67	0	2	3	5	4	2	5	7	5	8	4	0.89	4	4.66667	5.66667	0.339329	0.333333	0.83887	0.693889
212	unknown	gi|238908779|gb|ACF86560.2|	24 kDa	0	13	3.25	4	13	5.94	3	13	2.64	6	9	10	5.41667	7.64667	6.21333	8.33333	2.25514	1.57884	1.96006	0.693889
215	peroxin Pex14	gi|195636068|gb|ACG37502.1|	52 kDa	6	7	0.65	3	4	0.63	0.72	6	1.96	0.72	5	0	4.55	2.54333	2.89333	1.90667	1.1381	0.57693	0.920322	0.900995
216	60S ribosomal protein L9	gi|195605384|gb|ACG24522.1|	21 kDa	0.67	4	7	6	2	3.15	0	1	1.98	9	3	3.2	3.89	3.71667	0.993333	5.06667	1.05548	0.686443	0.330006	1.13594
220	unknown	gi|238011662|gb|ACR36866.1|	41 kDa	0.67	5	2	0	7	3	2	5	4	0.99	8	2	2.55667	3.33333	3.66667	3.66333	0.739342	1.17063	0.509175	1.26315
225	endo-1,4-beta-glucanase Cel1	gi|195649597|gb|ACG44266.1|	69 kDa	3	2	0	4	7	3	3	6	0.99	9	5	5	1.66667	4.66667	3.33	6.33333	0.509175	0.693889	0.840417	0.7698
228	unknown	gi|194701352|gb|ACF84760.1|	39 kDa	0.67	4	0	2.04	9	0.63	2.97	8	4	0.99	4	0.64	1.55667	3.89	4.99	1.87667	0.714114	1.49373	0.885708	0.615723
232	unnamed protein product	gi|147223535|emb|CAN08476.1|	27 kDa	0.67	11	0.65	2	5	5	0	10	5.94	2	5	11	4.10667	4	5.31333	6	1.98994	0.57735	1.67646	1.52753
233	proton-exporting ATPase	gi|29420385|emb|CAD62443.1|	36 kDa	1.34	3.4	0	7.48	14.3	7.56	9.9	16.32	14.52	5.04	17.75	16.64	1.58	9.78	13.58	13.1433	0.570886	1.30488	1.10387	2.34653
262	vacuolar sorting receptor 1 precursor	gi|195646822|gb|ACG42879.1|	70 kDa	6	3	1.98	3	4	4	3	2	2	4	0	2	3.66	3.66667	2.33333	2	0.696563	0.19245	0.19245	0.666667
270	UDP-glucosyltransferase BX9	gi|226505740|ref|NP_001142152.1|	50 kDa	0.67	8	0	0.99	8	0.63	0.72	7	0.66	0.72	8	0.64	2.89	3.20667	2.79333	3.12	1.47935	1.38502	1.2144	1.4088
273	unknown	gi|224031067|gb|ACN34609.1|	47 kDa	10.72	23.8	177	9.52	28.6	72	18.72	21.76	78	0	34.08	85	70.5067	36.7067	39.4933	39.6933	30.8192	10.6731	11.1275	14.259
275	unknown	gi|194699894|gb|ACF84031.1|	44 kDa	0.67	7	2	1	6	2	2	6	3	0.72	4	0	3.22333	3	3.66667	1.57333	1.11254	0.881917	0.693889	0.710722
276	unknown	gi|194691088|gb|ACF79628.1|	16 kDa	2	9	1	2	7	0.63	0	8	0.66	4	8	0.99	4	3.21	2.88667	4.33	1.45297	1.11765	1.48019	1.17221
293	unknown	gi|224031131|gb|ACN34641.1|	59 kDa	2	7	10	0.68	7	6	0.72	3	2	0.72	0	3	6.33333	4.56	1.90667	1.24	1.34715	1.13239	0.380954	0.522047
307	unknown	gi|194708264|gb|ACF88216.1|	36 kDa	0.67	3	2	4	4	0	3	5	1.32	3	5	0.99	1.89	2.66667	3.10667	2.99667	0.389629	0.7698	0.614106	0.668334
329	unknown	gi|224031395|gb|ACN34773.1|	64 kDa	0.99	2	0.65	1.96	4	2	1.44	5	0	1.44	3	0.64	1.21333	2.65333	2.14667	1.69333	0.234054	0.388806	0.857939	0.400074
343	unknown	gi|224035489|gb|ACN36820.1|	17 kDa	7	2	0	0.68	2	0.63	0.72	2	0.66	1.44	2	0.64	3	1.10333	1.12667	1.36	1.20185	0.258979	0.252308	0.22784
355	unknown	gi|194702164|gb|ACF85166.1|	42 kDa	0	1	1	3	3	1	1.44	2	1	0.72	0.99	0.99	0.666667	2.33333	1.48	0.9	0.19245	0.3849	0.167066	0.0519615
372	SEC1-family transport protein SLY1	gi|195612002|gb|ACG27831.1|	68 kDa	0.99	2	2	1.36	2	4	0.72	2	2	0	2	0.64	1.66333	2.45333	1.57333	0.88	0.194375	0.459049	0.246336	0.340457
373	protein disulfide isomerase	gi|162461230|ref|NP_001105755.1|	57 kDa	5.36	12	1.3	0	6	8	0.21	7	7	5.76	6	1.92	6.22	4.66667	4.73667	4.56	1.80053	1.38778	1.30674	0.763151
66	unknown	gi|194693386|gb|ACF80777.1|	36 kDa	0	10	21	2	18	36	0.99	16	57	0	13	31	10.3333	18.6667	24.6633	14.6667	3.50132	5.66993	9.6642	5.18902
81	unnamed protein product	gi|219895077|emb|CAW95243.1|	150 kDa	0	7	0	8	16	2	5	16	3	6	11	7	2.33333	8.66667	8	8	1.34715	2.34126	2.33333	0.881917
88	ruBisCO large subunit-binding protein subunit beta	gi|219931411|emb|CAW98403.1|	64 kDa	3	11	50	0	9	12	0	4	12	0.72	11	13	21.3333	7	5.33333	8.24	8.38208	2.08167	2.0367	2.19628
125	plasma membrane integral protein ZmPIP2-2	gi|13447803|gb|AAK26759.1|	30 kDa	0	15	0	13	25	14	20	30	21	30	43	33	5	17.3333	23.6667	35.3333	2.88675	2.21944	1.83586	2.26895
130	unknown	gi|219888447|gb|ACL54598.1|	66 kDa	0	2	30	0	4	10	0.72	2	13	1	4	11	10.6667	4.66667	5.24	5.33333	5.591	1.67774	2.25025	1.71053
145	unknown	gi|194701162|gb|ACF84665.1|	52 kDa	0	7	7	0	6	11	5	8	8	0.98	7	6	4.66667	5.66667	7	4.66	1.34715	1.83586	0.57735	1.07532
148	T-complex protein 1 subunit gamma	gi|195655091|gb|ACG47013.1|	61 kDa	2	6	15	0	4	9	0.99	2	10	0	6	8	7.66667	4.33333	4.33	4.66667	2.21944	1.50308	1.64542	1.38778
155	ruBisCO large subunit-binding protein subunit alpha	gi|195615742|gb|ACG29701.1|	61 kDa	1	6	30	2	5	16	0	0	13	0.72	0.98	13	12.3333	7.66667	4.33333	4.9	5.16756	2.45704	2.50185	2.33867
174	Sucrose synthase 2; AltName: Full=Sucrose-UDP glucosyltransferase 2	gi|1351136|sp|P49036.1|SUS2_MAIZE	93 kDa	4	8	3	0	11	3	0	7	5	0.99	7	0.98	5	4.66667	4	2.99	0.881917	1.89541	1.20185	1.15759
181	hypothetical protein	gi|195622320|gb|ACG32990.1|	36 kDa	0	4	0	5	10	3	5	8	6	3	13	4	1.33333	6	6.33333	6.66667	0.7698	1.20185	0.509175	1.83586
182	beta-fructofuranosidase 1 precursor	gi|195617424|gb|ACG30542.1|	73 kDa	8	3	5	17	10	15	6	5	3	0	0.71	0	5.33333	14	4.66667	0.236667	0.83887	1.20185	0.509175	0.13664
188	unknown	gi|194693752|gb|ACF80960.1|	18 kDa	6	7	0	4	7	0	5	11	1.96	17	5	5	4.33333	3.66667	5.98667	9	1.26198	1.17063	1.53335	2.3094
189	glycosyltransferase	gi|195615828|gb|ACG29744.1|	49 kDa	0	1.36	0	0.99	11	4	4	10	5	0.72	5	4	0.453333	5.33	6.33333	3.24	0.261732	1.71194	1.07152	0.746309
205	unnamed protein product	gi|219937243|emb|CAW76487.1|	90 kDa	0	3	10	1.36	6	13	0	3	3	0.98	5	8	4.33333	6.78667	2	4.66	1.71053	1.95325	0.57735	1.17411
211	CSLF3 - cellulose synthase-like family F; beta1,3;1,4 glucan synthase	gi|195614638|gb|ACG29149.1|	96 kDa	0	0	2	2.04	1.3	7.56	2.16	2.72	6.6	1.44	2.13	5.12	0.666667	3.63333	3.82667	2.89667	0.3849	1.14022	0.806014	0.652042
214	unknown	gi|224030053|gb|ACN34102.1|	70 kDa	0.67	0	0	8	1.98	1.98	6	10	6	7	10	13	0.223333	3.98667	7.33333	10	0.128942	1.15855	0.7698	1
217	unknown	gi|218381872|emb|CAV24604.1|	15 kDa	1.34	13	1.3	2	13	0	3	11	0	1	8	2.56	5.21333	5	4.66667	3.85333	2.24783	2.33333	1.89541	1.22495
219	beta-6 tubulin	gi|162459800|ref|NP_001105317.1|	50 kDa	0	35	182	90	58	223	0	54	222	54.72	72	218	72.3333	123.667	92	114.907	32.191	29.1668	38.5919	29.8995
249	transferase, transferring glycosyl groups	gi|226492809|ref|NP_001151784.1|	63 kDa	1.34	5	0	2	7	2	3	6	3	0	5	2	2.11333	3.66667	4	2.33333	0.862717	0.96225	0.57735	0.83887
252	lysine ketoglutarate reductase trans-splicing related 1	gi|195635803|gb|ACG37370.1|	46 kDa	4	0	3	6	3	6	3	3	2	1.44	0.71	0	2.33333	5	2.66667	0.716667	0.693889	0.57735	0.19245	0.240008
255	unknown	gi|194696318|gb|ACF82243.1|	33 kDa	0.98	5	2	3	8	3	0	8	2	0	5	2	2.66	4.66667	3.33333	2.33333	0.696563	0.96225	1.38778	0.83887
257	glycosyltransferase	gi|162459574|ref|NP_001105784.1|	51 kDa	0	2	0	0.68	4	3	5	5	0.66	3	6	3.96	0.666667	2.56	3.55333	4.32	0.3849	0.567725	0.835233	0.510686
258	succinate dehydrogenase flavoprotein subunit,mitochondrial precursor	gi|195647178|gb|ACG43057.1|	68 kDa	8	3	3	0.68	3	3	0	3	1.32	0	2	0.64	4.66667	2.22667	1.44	0.88	0.96225	0.446484	0.501199	0.340457
260	unknown	gi|194706098|gb|ACF87133.1|	56 kDa	2	7	6	0	6	4	0	0.68	2	0.72	3	0.64	5	3.33333	0.893333	1.45333	0.881917	1.01835	0.338974	0.446683
263	unnamed protein product	gi|126632968|emb|CAM55449.1|	173 kDa	0	0	0.99	2.04	2	2	3.6	3	4	5.94	1	3	0.33	2.01333	3.53333	3.31333	0.190526	0.007698	0.167774	0.828287
265	unknown	gi|194698512|gb|ACF83340.1|	26 kDa	0	7	0.65	2	5	3	0	7	0.66	0.72	3	1.28	2.55	3.33333	2.55333	1.66667	1.28916	0.509175	1.28835	0.396055
269	ankyrin protein kinase-like	gi|195656619|gb|ACG47777.1|	69 kDa	0	2.04	2	2	5	3	3	3.92	0.66	0	1.42	0.64	1.34667	3.33333	2.52667	0.686667	0.388806	0.509175	0.560251	0.23705
299	alpha-L-fucosidase 2 precursor	gi|195626872|gb|ACG35266.1|	47 kDa	0	0.68	0.65	4	3	2	0.72	2	2	0	3	3	0.443333	3	1.57333	2	0.128077	0.333333	0.246336	0.57735
302	membrane H(+)-ATPase1	gi|162461764|ref|NP_001105360.1|	104 kDa	26	25.48	1.76	32.64	43	19.76	0	45	53	0	41	91	17.7467	31.8	32.6667	44	4.61577	3.88092	9.52385	15.1914
330	unknown	gi|194697884|gb|ACF83026.1|	55 kDa	6	5	2	0.68	2	0.63	1.44	2	2	0	0	0.99	4.33333	1.10333	1.81333	0.33	0.693889	0.258979	0.107772	0.190526
331	unknown	gi|194696008|gb|ACF82088.1|	30 kDa	1	3	0.65	0.68	9	2	0	8	2	0	6	2	1.55	3.89333	3.33333	2.66667	0.422624	1.49049	1.38778	1.01835
334	unknown	gi|223947771|gb|ACN27969.1|	82 kDa	6.93	6.02	28	5	5.28	41	0	1.89	33	0	7.59	19	13.65	17.0933	11.63	8.86333	4.14526	6.90142	6.17702	3.18793
340	H+-translocating pyrophosphatase	gi|117622272|gb|ABK51382.1|	85 kDa	0.67	11	3.9	1	8	0	0	11	8	0.98	9	7	5.19	3	6.33333	5.66	1.76148	1.45297	1.89541	1.39151
341	mitochondrial chaperonin 60	gi|162460375|ref|NP_001105690.1|	61 kDa	29	49	13.65	7.48	22.54	8.19	0	12.92	9.24	0	12.78	5.12	30.55	12.7367	7.38667	5.96667	5.90863	2.83245	2.2188	2.14398
347	unknown	gi|194689418|gb|ACF78793.1|	35 kDa	0	0.68	3	0	6	3	2	3	3	0.72	5	2	1.22667	3	2.66667	2.57333	0.524313	1	0.19245	0.732282
363	acyl-CoA synthetase long-chain family member 3	gi|195651175|gb|ACG45055.1|	80 kDa	0.67	0.99	0.98	0.68	3	3	0	0.68	0.66	0	2	0.64	0.88	2.22667	0.446667	0.88	0.0606447	0.446484	0.128985	0.340457
413	unknown	gi|226502817|ref|NP_001148792.1|	25 kDa	2	0	0	6	0.98	0.99	4	3	0.66	2	0.71	1.92	0.666667	2.65667	2.55333	1.54333	0.3849	0.965139	0.571405	0.240932
60	unknown	gi|194697168|gb|ACF82668.1|	31 kDa	0	0	0	15	10	1.98	21	17	15	26	29	39	0	8.99333	17.6667	31.3333	0	2.18937	1.01835	2.26895
82	plasma membrane integral protein ZmPIP2-3	gi|13447805|gb|AAK26760.1|	30 kDa	0	0	0	2	9	2	5	36	8	6	47	27	0	4.33333	16.3333	26.6667	0	1.34715	5.69925	6.83401
106	unknown	gi|194708790|gb|ACF88479.1|	18 kDa	3	23	0.65	2.97	23	0	7	24	0	5	16	0	8.88333	8.65667	10.3333	7	4.09391	4.17005	4.11411	2.72845
137	prohibitin1	gi|162464465|ref|NP_001105553.1|	32 kDa	6	32	0.65	1.36	23	0	0	30	0	1.44	21	0.64	12.8833	8.12	10	7.69333	5.59008	4.30146	5.7735	3.84362
139	unknown	gi|238007120|gb|ACR34595.1|	63 kDa	7	17	9	0	6	5	0	7	0.66	0	3	0.99	11	3.66667	2.55333	1.33	1.76383	1.07152	1.28835	0.509542
142	transmembrane protein	gi|162458279|ref|NP_001105466.1|	31 kDa	0	0	0	6.8	10	3	12.96	16	13	13.68	19	23	0	6.6	13.9867	18.56	0	1.16809	0.581238	1.55852
154	unknown	gi|224028307|gb|ACN33229.1|	91 kDa	6	10	32	0	7	9	0	5	6	0	5	4	16	5.33333	3.66667	3	4.66667	1.57527	1.07152	0.881917
163	unknown	gi|194690676|gb|ACF79422.1|	68 kDa	0	0	0	3	3	8	8	7	24	9	9	15	0	4.66667	13	11	0	0.96225	3.1798	1.1547
165	unknown	gi|219886341|gb|ACL53545.1|	75 kDa	0	0.68	0	0	5	2	2	7	0.99	1	23	5	0.226667	2.33333	3.33	9.66667	0.130866	0.83887	1.07273	3.90631
176	T-complex protein 1 subunit beta	gi|195623456|gb|ACG33558.1|	57 kDa	0.99	8	20	0	5	18	0	4	14	0	5	8	9.66333	7.66667	6	4.33333	3.20451	3.09719	2.4037	1.34715
180	60S acidic ribosomal protein P0	gi|194699266|gb|ACF83717.1|	34 kDa	2.01	16	10	3.4	18	3.15	0	13	3.3	0	16	0	9.33667	8.18333	5.43333	5.33333	2.33952	2.83413	2.25249	3.0792
185	NADH dehydrogenase subunit 7 [Zea mays subsp. parviglumis]	gi|102567979|gb|ABF70863.1|	44 kDa	0	14	0.65	0	7	2	0.72	10	2	0	6	0.64	4.88333	3	4.24	2.21333	2.63398	1.20185	1.6764	1.09831
190	unknown	gi|194690580|gb|ACF79374.1|	25 kDa	0	0	0	5	4	1.89	2.16	5	7	4	5	10	0	3.63	4.72	6.33333	0	0.529224	0.810706	1.07152
191	unnamed protein product	gi|219741992|emb|CAW67307.1|	72 kDa	8	3	2	4	4	3	6	2	0	6	0	0	4.33333	3.66667	2.66667	2	1.07152	0.19245	1.01835	1.1547
194	uclacyanin-2 precursor	gi|195610584|gb|ACG27122.1|	20 kDa	0	0	0	5	1.98	6	11	6	8	4	3	8	0	4.32667	8.33333	5	0	0.697626	0.83887	0.881917
197	ATPase subunit 4 [Zea mays subsp. parviglumis]	gi|13917|emb|CAA29866.1|	24 kDa	6	6	0	0.68	3	1.98	0.99	2	0.66	0	0	1.92	4	1.88667	1.21667	0.64	1.1547	0.387604	0.232721	0.369504
200	pyruvate kinase, cytosolic isozyme	gi|195634899|gb|ACG36918.1|	55 kDa	0	0.99	27	1.36	2	9	0	2	6	0	5	8	9.33	4.12	2.66667	4.33333	5.10356	1.41277	1.01835	1.34715
204	plasma membrane integral protein ZmPIP2-4	gi|13447807|gb|AAK26761.1|	30 kDa	0	0	0	2.72	9.75	1.89	12	27.88	7.92	13	36.21	33	0	4.78667	15.9333	27.4033	0	1.43945	3.51511	4.19216
223	unknown	gi|223947829|gb|ACN27998.1|	62 kDa	0	0	0	2	4	2	12	8	9	3	8	8	0	2.66667	9.66667	6.33333	0	0.3849	0.693889	0.96225
247	unknown	gi|194695812|gb|ACF81990.1|	39 kDa	0	0	3	0	7	3	0.72	2	3	0.99	5	2	1	3.33333	1.90667	2.66333	0.57735	1.17063	0.380954	0.695224
248	Phosphoglucomutase, cytoplasmic 1; Short=PGM 1; AltName: Full=Glucose phosphomutase 1	gi|12585309|sp|P93804.2|PGMC1_MAIZE	63 kDa	0.67	0	0	0.68	4	3	0.72	3	3	0	4	2	0.223333	2.56	2.24	2	0.128942	0.567725	0.438786	0.666667
254	T-complex protein 1 subunit epsilon	gi|195641082|gb|ACG40009.1|	59 kDa	0	4	7	0	2	2	0	0.68	6	0.72	4	4	3.66667	1.33333	2.22667	2.90667	1.17063	0.3849	1.09515	0.631236
274	calcium-dependent protein kinase	gi|1330254|dbj|BAA12715.1|	59 kDa	0	1.28	0	0	5	5	5.58	10	8	10	10	10	0.426667	3.33333	7.86	10	0.246336	0.96225	0.737774	0
277	unknown	gi|194700414|gb|ACF84291.1|	55 kDa	6.7	45	28	0	29.4	28	0	34	23.76	0	34.65	30	26.5667	19.1333	19.2533	21.55	6.39673	5.52824	5.81409	6.26904
278	unknown	gi|194703616|gb|ACF85892.1|	30 kDa	0	0	0	1	1.3	1.89	0.98	6	5	2	4	7	0	1.39667	3.99333	4.33333	0	0.150935	0.885697	0.83887
280	unknown	gi|194689408|gb|ACF78788.1|	44 kDa	0	0.68	0.65	0.99	6	0	0.98	6	2	0.72	9	0	0.443333	2.33	2.99333	3.24	0.128077	1.07221	0.884442	1.66709
285	unknown	gi|195618182|gb|ACG30921.1|	21 kDa	0	8	0.65	0	2.6	1.89	0	4	3.3	0.72	3.96	8	2.88333	1.49667	2.43333	4.22667	1.48102	0.447962	0.712065	1.21577
286	sad1/unc-84-like protein 2	gi|195645062|gb|ACG41999.1|	48 kDa	2	9	0.65	0.98	3	0	3	5	0	2	6	0	3.88333	1.32667	2.66667	2.66667	1.49409	0.509916	0.83887	1.01835
288	unknown	gi|224033717|gb|ACN35934.1|	45 kDa	0	2	3	0	4	0	0.72	7	1.32	0.72	8	5	1.66667	1.33333	3.01333	4.57333	0.509175	0.7698	1.15519	1.21957
289	unknown	gi|223973263|gb|ACN30819.1|	43 kDa	0	3.4	0.65	0	9	4	0	2.72	0.98	0.72	0.71	0.64	1.35	4.33333	1.23333	0.69	0.601618	1.50308	0.459194	0.0145297
294	unknown	gi|194701964|gb|ACF85066.1|	43 kDa	0	5	4	0.68	4	3	0	3	2	0	0.99	1	3	2.56	1.66667	0.663333	0.881917	0.567725	0.509175	0.191495
300	unknown	gi|238007524|gb|ACR34797.1|	87 kDa	5	8	4	0	4	0.99	3	0.99	0	0.72	2	0	5.66667	1.66333	1.33	0.906667	0.693889	0.694425	0.509542	0.337661
301	unknown	gi|219776088|emb|CAW37102.1|	93 kDa	0	1.36	0.65	0.68	3	2	0	3	0.66	0	3	0.64	0.67	1.89333	1.22	1.21333	0.22674	0.387891	0.525484	0.526681
303	ubiquitin family protein	gi|195646920|gb|ACG42928.1|	97 kDa	2	2	2	0	2	0	0.72	2	0	0.99	2	2	2	0.666667	0.906667	1.66333	0	0.3849	0.337661	0.194375
305	unknown	gi|219888335|gb|ACL54542.1|	99 kDa	0	4.08	46	0	12.87	35	2.16	7.48	27	0	14	28	16.6933	15.9567	12.2133	14	8.48739	5.90099	4.35966	4.66667
308	unnamed protein product	gi|126633044|emb|CAM55487.1|	64 kDa	242	85	231	71.4	39	187	0	3.12	125	0	0	127	186	99.1333	42.7067	42.3333	29.2138	25.9334	23.7617	24.4412
315	unknown	gi|223949153|gb|ACN28660.1|	35 kDa	0	0	0	7	2.6	1.89	4.32	5	2.64	3	0.71	6	0	3.83	3.98667	3.23667	0	0.922719	0.404933	0.88431
316	14-3-3-like protein GF14-6	gi|1345587|sp|P49106.1|14331_MAIZE	30 kDa	0	1.36	2.6	0	7	1.26	0	10	1.98	0.72	9	3.2	1.32	2.75333	3.99333	4.30667	0.433487	1.24376	1.7651	1.4165
320	unknown	gi|224031261|gb|ACN34706.1|	68 kDa	0.67	2	0	0.68	4	0	1	3	2	0	4	3	0.89	1.56	2	2.33333	0.339329	0.713427	0.333333	0.693889
348	unnamed protein product	gi|219732926|emb|CAW66780.1|	49 kDa	0	0	7	0.99	0.99	3	0	3	3	0.72	5	5	2.33333	1.66	2	3.57333	1.34715	0.386825	0.57735	0.823686
354	unknown	gi|194688830|gb|ACF78499.1|	47 kDa	0	3	0.65	0.68	5	0.63	0	4	0.98	0	3	2	1.21667	2.10333	1.66	1.66667	0.526079	0.836237	0.694966	0.509175
364	unknown	gi|223942915|gb|ACN25541.1|	45 kDa	1	5	0	1.36	6	4.95	0	9	2.64	3	5	0	2	4.10333	3.88	2.66667	0.881917	0.811037	1.54212	0.83887
366	putative auxin efflux carrier	gi|111378664|gb|ABH09242.1|	65 kDa	4	2.72	0	0.68	1.95	0	0.72	2.94	0	2	1.42	0.64	2.24	0.876667	1.22	1.35333	0.680914	0.329921	0.510816	0.227482
386	unknown	gi|194702218|gb|ACF85193.1|	41 kDa	4	2	3	1.36	2	0	0	2	0.66	0.72	0.98	0	3	1.12	0.886667	0.566667	0.333333	0.340457	0.339695	0.169225
387	26S proteasome regulatory complex ATPase RPT3	gi|226506966|ref|NP_001150600.1|	47 kDa	0	0	1.95	0.68	3	3	2.16	0	3	2.88	1	1.98	0.65	2.22667	1.72	1.95333	0.375278	0.446484	0.515881	0.313428
388	unnamed protein product	gi|219900697|emb|CAW95825.1|	79 kDa	0	0	0	0.68	0.98	0.99	2	3	2	3	3	6	0	0.883333	2.33333	4	0	0.0587209	0.19245	0.57735
398	exhydrolase II	gi|162463832|ref|NP_001104913.1|	68 kDa	0	3	2	2	3	0.99	0	3	0.66	0.72	2	0	1.66667	1.99667	1.22	0.906667	0.509175	0.335001	0.525484	0.337661
403	unknown	gi|223972807|gb|ACN30591.1|	82 kDa	6	0	0	2.72	1.3	0	5	5	1.32	3.96	4	5	2	1.34	3.77333	4.32	1.1547	0.45348	0.708216	0.196412
442	hypothetical protein	gi|195625266|gb|ACG34463.1|	47 kDa	2	2	3	1.96	3	2	1.44	0.68	0	0	0.71	0	2.33333	2.32	0.706667	0.236667	0.19245	0.196412	0.240123	0.13664
450	unknown	gi|224032235|gb|ACN35193.1|	36 kDa	0.67	0	0.65	0.98	0.99	2	2	2	1	0.98	0	0	0.44	1.32333	1.66667	0.326667	0.127061	0.195344	0.19245	0.188601
475	hypothetical protein	gi|195620610|gb|ACG32135.1|	41 kDa	0.67	3	2	0	3	0.63	0	4	2	0	2	0.64	1.89	1.21	2	0.88	0.389629	0.527289	0.666667	0.340457
476	unknown	gi|223942331|gb|ACN25249.1|	42 kDa	0	21.76	20.8	9.2	42	49	0	45	58	0	51	60	14.1867	33.4	34.3333	37	4.09846	7.08269	10.1452	10.7858
483	unknown	gi|194700562|gb|ACF84365.1|	57 kDa	1.34	2.72	0	2.72	6	3.78	4.32	4	0	4.32	6.39	0	1.35333	4.16667	2.77333	3.57	0.45335	0.557946	0.802367	1.08678
493	core alpha 1,3-fucosyltransferase	gi|162459769|ref|NP_001105927.1|	55 kDa	0.67	0.68	0.65	0.68	2	3	0.72	0	2	0	0	1.28	0.666667	1.89333	0.906667	0.426667	0.00509175	0.387891	0.337661	0.246336
511	unknown	gi|223947443|gb|ACN27805.1|	70 kDa	1.38	6.93	0	1.96	13	3	0	20	19	0	8.82	10.88	2.77	5.98667	13	6.56667	1.22272	2.03198	3.75648	1.92647
523	PDIL5-3 - Zea mays protein disulfide isomerase	gi|195621358|gb|ACG32509.1|	42 kDa	0	2	0.98	3	1	0	3	0.68	0.66	0.72	0.71	0	0.993333	1.33333	1.44667	0.476667	0.333356	0.509175	0.448421	0.137612
524	unknown	gi|194690834|gb|ACF79501.1|	48 kDa	0.67	3	0.65	0.99	3	0.63	0.72	0.99	0	0.72	0	0	1.44	1.54	0.57	0.24	0.450346	0.425715	0.170587	0.138564
562	strictosidine synthase precursor	gi|195636038|gb|ACG37487.1|	44 kDa	0	2	0	3	0.98	0.63	2	0.68	0.66	0.99	0.71	0	0.666667	1.53667	1.11333	0.566667	0.3849	0.426437	0.25598	0.170109
580	unknown	gi|219885077|gb|ACL52913.1|	36 kDa	4	2	0.65	3	0.65	2	1.44	0	0	0.72	0	0.64	2.21667	1.88333	0.48	0.453333	0.561826	0.393112	0.277128	0.131544
590	unknown	gi|223948793|gb|ACN28480.1|	50 kDa	5.88	0	109.2	0	33.15	202.95	13.02	34	199.98	24.84	46.15	0	38.36	78.7	82.3333	23.6633	20.4732	36.2909	34.1412	7.69916
695	5-methyltetrahydropteroyltriglutamate--homocysteine methyltransferase	gi|195657041|gb|ACG47988.1|	84 kDa	0	0	0	6.8	8.45	6.3	3.6	2	9	3.6	11	3.84	0	7.18333	4.86667	6.14667	0	0.375031	1.22263	1.40161
739	aspartic proteinase oryzasin-1 precursor	gi|195622118|gb|ACG32889.1|	55 kDa	0.67	1.36	2	0.68	0	0.99	0	0	0.66	0.72	0.71	0.64	1.34333	0.556667	0.22	0.69	0.221719	0.168797	0.127017	0.0145297
110	mitochondrial phosphate transporter	gi|162463895|ref|NP_001104842.1|	39 kDa	9	13	0	1.36	14	0	0	10	0	0.72	18	2	7.33333	5.12	3.33333	6.90667	2.21944	2.57344	1.9245	3.20947
120	unknown	gi|219886551|gb|ACL53650.1|	122 kDa	0	3	19	0	12	9	0	4	7	0	12	6	7.33333	7	3.66667	6	3.40479	2.08167	1.17063	2
140	plasma membrane MIP protein	gi|162458078|ref|NP_001104934.1|	31 kDa	0	0	0	10	8	0	17	26	12	26	43	41	0	6	18.3333	36.6667	0	1.76383	2.36487	3.09719
167	unnamed protein product	gi|218405930|emb|CAV27139.1|	64 kDa	0	0	0	3	6	0	5	10	1.98	5	9	4	0	3	5.66	6	0	1	1.35018	0.881917
169	dihydrolipoamide S-acetyltransferase	gi|162458262|ref|NP_001104936.1|	58 kDa	2	8	0	3	11	0	0	14	0.66	0.99	10	0	3.33333	4.66667	4.88667	3.66333	1.38778	1.89541	2.63309	1.83666
179	unknown	gi|194690898|gb|ACF79533.1|	60 kDa	0	2	14	0	4	10	0	2	15	0	3	6	5.33333	4.66667	5.66667	3	2.52396	1.67774	2.71484	1
198	unknown	gi|238011696|gb|ACR36883.1|	60 kDa	6	16	4	0	6	1	0.72	1	2	0	0	0	8.66667	2.33333	1.24	0	2.14303	1.07152	0.224301	0
210	T-complex protein 1 subunit alpha	gi|195636596|gb|ACG37766.1|	59 kDa	0	2	12	0	3	11	0	2	14	0	2	11	4.66667	4.66667	5.33333	4.33333	2.14303	1.89541	2.52396	1.95316
218	putative protein kinase	gi|120400399|gb|ABM21450.1|	39 kDa	0	3	0	0	7	0	1	11	3	0.72	10	3	1	2.33333	5	4.57333	0.57735	1.34715	1.76383	1.61197
227	delta-COP	gi|194707826|gb|ACF87997.1|	57 kDa	0	2	13	0	6	5	0	2	5	0	5	6	5	3.66667	2.33333	3.66667	2.33333	1.07152	0.83887	1.07152
236	unknown	gi|224029989|gb|ACN34070.1|	102 kDa	0	6	13	0	4	4	0	4	3	0	4	5	6.33333	2.66667	2.33333	3	2.1688	0.7698	0.693889	0.881917
237	unknown	gi|194696610|gb|ACF82389.1|	55 kDa	0	0.99	2	0	3	3	4	4	4	0	0	5	0.996667	2	4	1.66667	0.333339	0.57735	0	0.96225
240	unknown	gi|194693332|gb|ACF80750.1|	59 kDa	0	2	7	0	5	4	0	2	9	0	3	4	3	3	3.66667	2.33333	1.20185	0.881917	1.57527	0.693889
264	unnamed protein product	gi|286124|dbj|BAA03431.1|	39 kDa	0.67	8	0.65	0	4	0.98	0	1	3	0	3	0	3.10667	1.66	1.33333	1	1.41259	0.694966	0.509175	0.57735
266	unknown	gi|224030129|gb|ACN34140.1|	29 kDa	0	1.36	11	0	2	6	0	3	6	0	5	8	4.12	2.66667	3	4.33333	1.99898	1.01835	1	1.34715
281	unknown	gi|219884351|gb|ACL52550.1|	70 kDa	0	0	0	4	3	0	2	2	1.32	1.44	3	0.64	0	2.33333	1.77333	1.69333	0	0.693889	0.130866	0.400074
287	putative auxin efflux carrier	gi|111378666|gb|ABH09243.1|	65 kDa	0	0	0	7	3	0	2.16	2	2	1	1.42	0.64	0	3.33333	2.05333	1.02	0	1.17063	0.030792	0.130128
296	unknown	gi|194688964|gb|ACF78566.1|	74 kDa	7	5	2	0.68	3	2	0	0.68	0	0	0.99	0	4.66667	1.89333	0.226667	0.33	0.83887	0.387891	0.130866	0.190526
297	unknown	gi|224031001|gb|ACN34576.1|	116 kDa	3	0.99	0	0	3	2	0	1	2	0	3	0.64	1.33	1.66667	1	1.21333	0.509542	0.509175	0.333333	0.526681
304	peroxisomal fatty acid beta-oxidation multifunctional protein	gi|195615714|gb|ACG29687.1|	79 kDa	7	3	2	0	2	2	3	0	0	0.99	0.71	0	4	1.33333	1	0.566667	0.881917	0.3849	0.57735	0.170109
309	transmembrane 9 superfamily protein member 1 precursor	gi|195623750|gb|ACG33705.1|	68 kDa	1.28	14	0	4	14	0	2.16	16.32	0	2.88	9.23	0	5.09333	6	6.16	4.03667	2.57997	2.4037	2.95495	1.57415
312	unnamed protein product	gi|219730986|emb|CAW45719.1|	60 kDa	5	4	0	2	5	0	0.72	3	0.66	0	4	0	3	2.33333	1.46	1.33333	0.881917	0.83887	0.444672	0.7698
318	Tubulin alpha-3 chain; AltName: Full=Alpha-3-tubulin	gi|135417|sp|P22275.1|TBA3_MAIZE	50 kDa	0	11.88	93	0	37	80	0	25	89	0	24	82	34.96	39	38	35.3333	16.8713	13.3458	15.3007	14.0528
319	unknown	gi|219888141|gb|ACL54445.1|	59 kDa	0	0.68	4	0	3	9	0	2	9	0	0.71	5	1.56	4	3.66667	1.90333	0.713427	1.52753	1.57527	0.901729
321	unknown	gi|226493522|ref|NP_001141351.1|	51 kDa	0.67	3	4	0.99	3	4	0.72	0	0	0	2	0	2.55667	2.66333	0.24	0.666667	0.569564	0.510994	0.138564	0.3849
322	cytosolic glyceroldehyde-3-phosphate dehydrogenase GAPC3	gi|1184774|gb|AAA87579.1|	36 kDa	0	6	0	0	5	3	0	3	0.66	0.72	4	5	2	2.66667	1.22	3.24	1.1547	0.83887	0.525484	0.746309
325	unknown	gi|194688782|gb|ACF78475.1|	56 kDa	0	0	0	0	3	3	0.99	4	2	1.44	1	2	0	2	2.33	1.48	0	0.57735	0.510631	0.167066
326	unknown	gi|223949039|gb|ACN28603.1|	23 kDa	0	0.68	1.95	0	4	0	0.72	3	4	0	3	3	0.876667	1.33333	2.57333	2	0.329921	0.7698	0.56037	0.57735
328	DNA-binding protein	gi|195612448|gb|ACG28054.1|	70 kDa	2	3	9	0.68	3	0.63	0	0.68	0	0	0	0.64	4.66667	1.43667	0.226667	0.213333	1.26198	0.451372	0.130866	0.123168
332	unknown	gi|226499486|ref|NP_001140324.1|	46 kDa	0	3	0.98	0	2	0	0.72	4	1	0	4	0.64	1.32667	0.666667	1.90667	1.54667	0.509916	0.3849	0.606093	0.716204
342	unknown	gi|223973637|gb|ACN31006.1|	29 kDa	0	0.68	6	0	1	5	0	1.36	4	0	0.71	2	2.22667	2	1.78667	0.903333	1.09515	0.881917	0.677949	0.337973
349	transparent testa 12 protein	gi|195613776|gb|ACG28718.1|	55 kDa	0	3	1.3	0	2.97	3	0	2	1.32	0	3	9	1.43333	1.99	1.10667	4	0.501479	0.574485	0.338974	1.52753
353	activator of 90 kDa heat shock protein ATPase	gi|195651993|gb|ACG45464.1|	39 kDa	0.67	2	7	0	0	5	0.72	0	2	0	3	3	3.22333	1.66667	0.906667	2	1.11254	0.96225	0.337661	0.57735
365	unknown	gi|194702936|gb|ACF85552.1|	45 kDa	0	0.68	5	0	3	4	0.72	0	5	0	2	4	1.89333	2.33333	1.90667	2	0.90395	0.693889	0.900995	0.666667
367	glycosyltransferase	gi|195645114|gb|ACG42025.1|	52 kDa	0	0	0	2	1	4	0	5	4	0.99	0.99	1	0	2.33333	3	0.993333	0	0.509175	0.881917	0.0019245
374	glycoside transferase, six-hairpin, subgroup	gi|195616232|gb|ACG29946.1|	69 kDa	0	0	0	0	12	13	12	9	16	9	11	19	0	8.33333	12.3333	13	0	2.41139	1.17063	1.76383
375	unknown	gi|194707494|gb|ACF87831.1|	51 kDa	0	4	0.65	0.68	5	2	0.72	4	0	0	2	0	1.55	2.56	1.57333	0.666667	0.715503	0.737925	0.710722	0.3849
389	unknown	gi|194701920|gb|ACF85044.1|	47 kDa	0.67	0	7	0.68	0.98	5	0.72	0	3	0	0	5	2.55667	2.22	1.24	1.66667	1.28753	0.804073	0.522047	0.96225
390	unknown	gi|226502552|ref|NP_001141483.1|	48 kDa	0	2	6	0	3	2	0	0.68	1.96	0	2	1.28	2.66667	1.66667	0.88	1.09333	1.01835	0.509175	0.331729	0.337661
391	unknown	gi|238014796|gb|ACR38433.1|	69 kDa	1.34	2	0	1.36	3	2	0.72	0	0	0.72	0.71	0	1.11333	2.12	0.24	0.476667	0.339695	0.27552	0.138564	0.137612
399	patellin-5	gi|195624944|gb|ACG34302.1|	58 kDa	0	0	0	0	2	2	3	5	5	3	5	7	0	1.33333	4.33333	5	0	0.3849	0.3849	0.666667
400	unknown	gi|238014020|gb|ACR38045.1|	34 kDa	0.67	3	0.65	0	7	0	4	4	0	4	7	0	1.44	2.33333	2.66667	3.66667	0.450346	1.34715	0.7698	1.17063
408	tonoplast membrane integral protein ZmTIP2-1	gi|13447821|gb|AAK26768.1|	25 kDa	0	0.68	0	0	1.3	0.63	0	2.04	1.32	2	4.26	5.76	0.226667	0.643333	1.12	4.00667	0.130866	0.216701	0.344867	0.630919
411	putative glycosyltransferase	gi|162464392|ref|NP_001105849.1|	53 kDa	1.34	3	0.65	3	3	0	1.44	1.36	0	0	0.98	0	1.66333	2	0.933333	0.326667	0.402635	0.57735	0.26976	0.188601
416	unknown	gi|219886633|gb|ACL53691.1|	99 kDa	0	4	2	0	2	6	0	3	2	0.72	0.71	0	2	2.66667	1.66667	0.476667	0.666667	1.01835	0.509175	0.137612
420	glucan endo-1,3-beta-glucosidase 3 precursor	gi|195654713|gb|ACG46824.1|	57 kDa	0	0.68	0	2	0.65	0.98	0	1.36	2	0	4	1	0.226667	1.21	1.12	1.66667	0.130866	0.234592	0.340457	0.693889
422	AP-1 complex subunit gamma-1	gi|195613856|gb|ACG28758.1|	95 kDa	0	0.68	3	0	0.99	2	0	2	0.66	0	2	1	1.22667	0.996667	0.886667	1	0.524313	0.333339	0.339695	0.333333
423	unknown	gi|224032661|gb|ACN35406.1|	45 kDa	0	2.04	2	0	2.6	3	0	2.04	0.66	0	2.84	1.28	1.34667	1.86667	0.9	1.37333	0.388806	0.542969	0.346987	0.4741
433	unknown	gi|223942749|gb|ACN25458.1|	44 kDa	0	0	0	0.68	3	0.63	0.72	2	0.66	3	0.71	0	0	1.43667	1.12667	1.23667	0	0.451372	0.252308	0.522604
443	unknown	gi|224030643|gb|ACN34397.1|	58 kDa	0	2	0.65	0	0.65	2	0.72	0.68	0.66	0	0.71	0	0.883333	0.883333	0.686667	0.236667	0.340071	0.340071	0.0101835	0.13664
459	unknown	gi|224029001|gb|ACN33576.1|	51 kDa	0	8	6.86	0	8	12	0	9	10	0	9	7	4.95333	6.66667	6.33333	5.33333	1.44247	2.0367	1.83586	1.57527
466	unknown	gi|219885497|gb|ACL53123.1|	55 kDa	0	4	2	0	4	0.63	0	3	2	0	1.42	2	2	1.54333	1.66667	1.14	0.666667	0.71691	0.509175	0.342993
468	unknown	gi|224033221|gb|ACN35686.1|	40 kDa	0	0	0	0.68	1.02	0	2	2.72	5	1.98	2.84	2.48	0	0.566667	3.24	2.43333	0	0.17312	0.522047	0.143965
477	unknown	gi|223945839|gb|ACN27003.1|	15 kDa	4	0.68	5	3	0	0	2	0	3	2	0	3	3.22667	1	1.66667	1.66667	0.753815	0.57735	0.509175	0.509175
498	unknown	gi|194689196|gb|ACF78682.1|	42 kDa	0	21.76	0	0	27.3	54	0	7.31	67	33.84	35.5	61	7.25333	27.1	24.77	43.4467	4.18771	9.00019	12.2515	5.07476
516	unknown	gi|219886735|gb|ACL53742.1|	83 kDa	22	37	0	0	25	28.98	14.4	22	0	4.65	8.52	0	19.6667	17.9933	12.1333	4.39	6.20334	5.23641	3.72459	1.42198
528	fae2 protein	gi|162463370|ref|NP_001105135.1|	57 kDa	0.67	0	0.65	1.36	4	4	1.44	0	0.66	0	0	0.64	0.44	3.12	0.7	0.213333	0.127061	0.508068	0.240278	0.123168
577	nicalin precursor	gi|195643286|gb|ACG41111.1|	60 kDa	0	7	0	4.08	4	5.04	6.48	2.97	0	4.32	4.26	0	2.33333	4.37333	3.15	2.86	1.34715	0.192911	1.08125	0.825671
578	unknown	gi|239050557|ref|NP_001132867.2|	43 kDa	0	3.4	3.9	0	11.88	10.08	0	6.8	22	0	15	16.64	2.43333	7.32	9.6	10.5467	0.707369	2.13429	3.7547	3.05681
588	unknown	gi|194696974|gb|ACF82571.1|	43 kDa	0	3	3	0	3	1.26	1.44	3	1.32	0	3	0	2	1.42	1.92	1	0.57735	0.502129	0.31241	0.57735
618	actin-2	gi|195605328|gb|ACG24494.1|	42 kDa	0	22.44	0	27.88	31.85	52	0	34.68	62	0	41.18	65	7.48	37.2433	32.2267	35.3933	4.31858	4.31096	10.3576	10.9614
630	unknown	gi|224035877|gb|ACN37014.1|	55 kDa	0	0.68	0.65	0	0.65	0	0.72	0.68	0	2	0.71	0.64	0.443333	0.216667	0.466667	1.11667	0.128077	0.125093	0.13488	0.255263
665	hypothetical protein	gi|195608066|gb|ACG25863.1|	25 kDa	0	0	0	0.68	0.65	0.63	0.72	0.68	0.66	0	0.71	1.28	0	0.653333	0.686667	0.663333	0	0.0083887	0.0101835	0.213758
667	O-methyltransferase BX7	gi|164472767|gb|ABY59051.1|	42 kDa	0.67	0.68	0.65	0.68	0.65	0	0	2	0.66	0	2	0	0.666667	0.443333	0.886667	0.666667	0.00509175	0.128077	0.339695	0.3849
136	unknown	gi|194703378|gb|ACF85773.1|	45 kDa	0	25	0.65	0	14	2	0	16	6	0	13	0	8.55	5.33333	7.33333	4.33333	4.74994	2.52396	2.6943	2.50185
186	eukaryotic initiation factor3	gi|162459484|ref|NP_001105726.1|	112 kDa	0	0	52	0	0.99	15	0	1	17	0	2	11	17.3333	5.33	6	4.33333	10.0074	2.79636	3.1798	1.95316
202	unknown	gi|238010896|gb|ACR36483.1|	42 kDa	0	1.36	0	0	5	0	4	7	0	1.44	3.92	1	0.453333	1.66667	3.66667	2.12	0.261732	0.96225	1.17063	0.524764
231	unknown	gi|194707820|gb|ACF87994.1|	30 kDa	0	2	0	0	10	0	2	12	0	14	14	1	0.666667	3.33333	4.66667	9.66667	0.3849	1.9245	2.14303	2.50185
234	40S ribosomal protein S26	gi|218381868|emb|CAV24602.1|	15 kDa	0	12	0.65	0	14	0	0	14	0	0.98	14	2.56	4.21667	4.66667	4.66667	5.84667	2.24946	2.6943	2.6943	2.36835
235	D-3-phosphoglycerate dehydrogenase	gi|224034059|gb|ACN36105.1|	64 kDa	0	3	50	0	3	5	0	0	2	0	0.71	0.64	17.6667	2.66667	0.666667	0.45	9.34721	0.83887	0.3849	0.130427
244	phosphoenolpyruvate carboxylase	gi|162458095|ref|NP_001105503.1|	109 kDa	0	4	1	0	8	3	0	7	3	0	6	0	1.66667	3.66667	3.33333	2	0.693889	1.34715	1.17063	1.1547
250	unknown	gi|219886497|gb|ACL53623.1|	108 kDa	0	0	7	0	2	8	0	0.98	11	0	3	7	2.33333	3.33333	3.99333	3.33333	1.34715	1.38778	2.02923	1.17063
253	unknown	gi|194689110|gb|ACF78639.1|	50 kDa	0	0	0	65.8	41	159	0	41	157	0	56	158	0	88.6	66	71.3333	0	20.7388	27.1437	26.7028
271	unnamed protein product	gi|223943675|gb|ACN25921.1|	70 kDa	1	7	3	0	4	0.99	0	2	0	0	2	0	3.66667	1.66333	0.666667	0.666667	1.01835	0.694425	0.3849	0.3849
290	unknown	gi|227468367|emb|CAY35072.1|	45 kDa	2	9	0	0	5	0	0	5	2	0.72	13	0	3.66667	1.66667	2.33333	4.57333	1.57527	0.96225	0.83887	2.43553
306	unknown	gi|226506574|ref|NP_001149330.1|	16 kDa	0.67	8	0	0	8	0	1.44	10	0	1.44	6	0	2.89	2.66667	3.81333	2.48	1.47935	1.5396	1.80199	1.04409
313	unknown	gi|223945493|gb|ACN26830.1|	115 kDa	7	6	5	0.68	1	2	0	0	0	0	0.69	0	6	1.22667	0	0.23	0.333333	0.229524	0	0.132791
314	unknown	gi|194700662|gb|ACF84415.1|	61 kDa	0	2	0	0	6	4	0	0.68	10	0	2	2	0.666667	3.33333	3.56	1.33333	0.3849	1.01835	1.86252	0.3849
317	unknown	gi|239985659|ref|NP_001147468.1|	39 kDa	0	4.08	0	0	3.25	3.15	0	4.08	1.98	0	3.55	0.64	1.36	2.13333	2.02	1.39667	0.785196	0.616066	0.680098	0.630699
323	nucleolar protein Nop56	gi|238010340|gb|ACR36205.1|	61 kDa	1.34	0	16	5	2	8	0	0	0.99	0.72	0	0	5.78	5	0.33	0.24	2.9587	1	0.190526	0.138564
346	unknown	gi|224034327|gb|ACN36239.1|	55 kDa	0	0	4	0	0.65	1	0	0.68	0	1	3	2	1.33333	0.55	0.226667	2	0.7698	0.169148	0.130866	0.333333
357	proline oxidase	gi|195612286|gb|ACG27973.1|	52 kDa	0	0	0	0.68	2	0	3	3	0.66	0.99	2	0	0	0.893333	2.22	0.996667	0	0.338974	0.450333	0.333339
360	unknown	gi|194689154|gb|ACF78661.1|	46 kDa	0	3	0	0.68	4	3	0	3	1.32	0	3	0	1	2.56	1.44	1	0.57735	0.567725	0.501199	0.57735
376	dihydroorotate dehydrogenase	gi|195652215|gb|ACG45575.1|	50 kDa	0.99	7	5	0	4	4	0	4	0	0	2	0	4.33	2.66667	1.33333	0.666667	1.02017	0.7698	0.7698	0.3849
382	pyrophosphate--fructose 6-phosphate 1-phosphotransferase alpha subunit	gi|195604138|gb|ACG23899.1|	67 kDa	0.67	0	2	0	2	4	0	2	14	0	0	1	0.89	2	5.33333	0.333333	0.339329	0.666667	2.52396	0.19245
392	unknown	gi|238010280|gb|ACR36175.1|	48 kDa	0	4	7	0	3	6	0	0.68	4	0	0	0.64	3.66667	3	1.56	0.213333	1.17063	1	0.713427	0.123168
404	alpha-mannosidase/ calcium ion binding protein	gi|195622164|gb|ACG32912.1|	72 kDa	0.67	0	0	2	2	0.98	0	0	0.98	0.99	1	0	0.223333	1.66	0.326667	0.663333	0.128942	0.196299	0.188601	0.191495
412	monosaccharide transport protein 1	gi|227249456|emb|CAY08277.1|	58 kDa	0	2	0	0	2	0	4	6	0	1.44	4	0.64	0.666667	0.666667	3.33333	2.02667	0.3849	0.3849	1.01835	0.585048
415	ATP-dependent RNA helicase DBP5	gi|195607946|gb|ACG25803.1|	56 kDa	0	0	7	0	2	3	0	0.68	5	0	0.71	2	2.33333	1.66667	1.89333	0.903333	1.34715	0.509175	0.90395	0.337973
430	cellulose synthase-4	gi|162461169|ref|NP_001105621.1|	121 kDa	0	4.24	0	9	23	30.16	0	21	3.1	0	15	0	1.41333	20.72	8.03333	5	0.815988	3.58756	3.77864	2.88675
431	eukaryotic translation initiation factor 3 subunit 6	gi|195640736|gb|ACG39836.1|	51 kDa	0	2	14	0	2	4	0	0	2	0	1	0.64	5.33333	2	0.666667	0.546667	2.52396	0.666667	0.3849	0.16883
451	unknown	gi|194688470|gb|ACF78319.1|	41 kDa	0.67	2	0.65	0	3	0	0	4	0.66	0	3	0	1.10667	1	1.55333	1	0.257905	0.57735	0.714806	0.57735
452	unknown	gi|219886543|gb|ACL53646.1|	52 kDa	0	4	0.65	0	3	0.63	0	5	0.66	0	3	0	1.55	1.21	1.88667	1	0.715503	0.527289	0.905449	0.57735
469	unknown	gi|194704320|gb|ACF86244.1|	57 kDa	0	0	0	0	0.65	0	0.72	3	0.66	0.72	3	0.99	0	0.216667	1.46	1.57	0	0.125093	0.444672	0.415251
471	unnamed protein product	gi|126633152|emb|CAM55541.1|	51 kDa	0.67	12	0.65	0	5	0	1	3	0	0	0.99	0	4.44	1.66667	1.33333	0.33	2.18239	0.96225	0.509175	0.190526
474	Tubulin beta-1 chain; AltName: Full=Beta-1-tubulin	gi|135449|sp|P18025.1|TBB1_MAIZE	50 kDa	0	22.44	162	49.64	31.2	117.18	0	32.64	120.78	0	0	0	61.48	66.0067	51.14	0	29.2577	15.0888	20.8264	0
478	3-N-debenzoyl-2-deoxytaxol N-benzoyltransferase	gi|195635385|gb|ACG37161.1|	46 kDa	0	0.99	0	0	0.99	0.63	0	2	0.66	0	5	0.64	0.33	0.54	0.886667	1.88	0.190526	0.167033	0.339695	0.906961
480	unknown	gi|238011314|gb|ACR36692.1|	74 kDa	9	19	11	0	5.2	0	0	10	0	0	3.55	0.92	13	1.73333	3.33333	1.49	1.76383	1.00074	1.9245	0.614121
481	unnamed protein product	gi|238010746|gb|ACR36408.1|	19 kDa	0	1.98	0	0.98	4	0	0	3	0	0.72	3	0.64	0.66	1.66	1	1.45333	0.381051	0.694966	0.57735	0.446683
494	unknown	gi|194690662|gb|ACF79415.1|	43 kDa	0	0	0	0	3	2	2	4	4	0	3	0.64	0	1.66667	3.33333	1.21333	0	0.509175	0.3849	0.526681
496	unknown	gi|226532518|ref|NP_001143713.1|	35 kDa	0	0.99	0	0	4	0.63	0.72	2.04	0.66	0	4	0	0.33	1.54333	1.14	1.33333	0.190526	0.71691	0.26	0.7698
500	unnamed protein product	gi|219734275|emb|CAW34253.1|	49 kDa	0	0	81	0	18.85	90	0	19.6	111	0	30	52.48	27	36.2833	43.5333	27.4933	15.5885	15.8217	19.748	8.77655
513	unknown	gi|223949259|gb|ACN28713.1|	47 kDa	0.67	4	0	0	1	0.63	0	0.99	0.66	0	0.71	0	1.55667	0.543333	0.55	0.236667	0.714114	0.168534	0.168028	0.13664
536	unknown	gi|219884217|gb|ACL52483.1|	69 kDa	3	0	0.65	2	0	0.63	2	0.68	0	0.72	0	0	1.21667	0.876667	0.893333	0.24	0.526079	0.340854	0.338974	0.138564
537	unknown	gi|224029261|gb|ACN33706.1|	51 kDa	0	2	7	0	0.98	0.63	0	0	2	0	2	1	3	0.536667	0.666667	1	1.20185	0.165541	0.3849	0.333333
543	sterol-4-alpha-carboxylate 3-dehydrogenase, decarboxylating	gi|195636428|gb|ACG37682.1|	61 kDa	0.66	3	0	0	3	0	0	2	0.66	0.72	1	0	1.22	1	0.886667	0.573333	0.525484	0.57735	0.339695	0.17196
547	40S ribosomal protein S9	gi|195622330|gb|ACG32995.1|	22 kDa	0	0	0.65	0	0.98	0	1	0.98	0.66	2	0	1.28	0.216667	0.326667	0.88	1.09333	0.125093	0.188601	0.0635959	0.337661
548	squalene synthase1	gi|162463458|ref|NP_001104839.1|	46 kDa	2	4	0.99	0	3	0.98	0	0.68	0.66	0	0	0	2.33	1.32667	0.446667	0	0.510631	0.509916	0.128985	0
550	unknown	gi|219884113|gb|ACL52431.1|	65 kDa	0	3	0.65	0	3	2	0	1.36	2	0	0.71	0	1.21667	1.66667	1.12	0.236667	0.526079	0.509175	0.340457	0.13664
551	unknown	gi|224031087|gb|ACN34619.1|	103 kDa	0.67	2	2	0	1	1	0	0	0.66	0	0	0.64	1.55667	0.666667	0.22	0.213333	0.255959	0.19245	0.127017	0.123168
563	beta3-glucuronyltransferase	gi|195612932|gb|ACG28296.1|	37 kDa	0	0	0	3	3	0.63	0	3	0.98	0.72	2	0	0	2.21	1.32667	0.906667	0	0.456107	0.509916	0.337661
565	RNA binding protein	gi|195621256|gb|ACG32458.1|	48 kDa	0.67	2	6	0	3	0.63	0	0	0.66	0	2	0	2.89	1.21	0.22	0.666667	0.92474	0.527289	0.127017	0.3849
579	Enolase 2; AltName: Full=2-phosphoglycerate dehydratase 2; AltName: Full=2-phospho-D-glycerate hydro-lyase 2	gi|1169528|sp|P42895.1|ENO2_MAIZE	48 kDa	0	4.95	1.3	0	7	0	0	4.08	6	0	6.39	7.68	2.08333	2.33333	3.36	4.69	0.855429	1.34715	1.02137	1.37085
589	unknown	gi|194704140|gb|ACF86154.1|	44 kDa	0	2	0.65	0	0.65	0.63	0	2	0.66	0	2	0	0.883333	0.426667	0.886667	0.666667	0.340071	0.123213	0.339695	0.3849
591	unknown	gi|194690360|gb|ACF79264.1|	58 kDa	0	0	0	0.68	2	0	2	3	0.66	0.72	3	0	0	0.893333	1.88667	1.24	0	0.338974	0.39137	0.522047
592	unnamed protein product	gi|29892201|emb|CAD89096.1|	21 kDa	0.67	0.68	0.99	2.04	0.65	3	0	0.68	0	0	0	0	0.78	1.89667	0.226667	0	0.0606447	0.393846	0.130866	0
612	60S ribosomal protein L18	gi|195606022|gb|ACG24841.1|	21 kDa	0	1.36	0	1.36	3	0.63	0.72	0	0	8	0	7.04	0.453333	1.66333	0.24	5.01333	0.261732	0.404589	0.138564	1.45604
640	unknown	gi|194698674|gb|ACF83421.1|	23 kDa	23	0	13	22	0	4.55	4.84	0	9.24	0	0	7.04	12	8.85	4.69333	2.34667	3.84419	3.87108	1.54058	1.35485
678	unknown	gi|194689054|gb|ACF78611.1|	47 kDa	0	0	3	0	0.65	2	0	0.68	0.99	0	2	0.64	1	0.883333	0.556667	0.88	0.57735	0.340071	0.168797	0.340457
718	unknown	gi|223974843|gb|ACN31609.1|	40 kDa	1.34	0	0	0.68	0.65	0	0.72	0	0.66	0.72	0	0.64	0.446667	0.443333	0.46	0.453333	0.257883	0.128077	0.133167	0.131544
760	unknown	gi|223943471|gb|ACN25819.1|	76 kDa	2.22	8.84	0	7.48	7.15	0	16	6.8	0	0	7.1	0	3.68667	4.87667	7.6	2.36667	1.53296	1.40885	2.67665	1.3664
761	unknown	gi|194707602|gb|ACF87885.1|	41 kDa	1.34	0.68	2	0	0.65	0.63	0	0.68	0.66	0	0	0	1.34	0.426667	0.446667	0	0.22	0.123213	0.128985	0
820	unknown	gi|194698790|gb|ACF83479.1|	43 kDa	0	6.8	0	0	5.85	2.52	0	6.8	5.94	0	7.81	5.76	2.26667	2.79	4.24667	4.52333	1.30866	0.97811	1.23426	1.34973
821	unknown	gi|194707758|gb|ACF87963.1|	51 kDa	0	0.68	2	0	0.65	0.63	0	0.68	0.66	0	0.99	0	0.893333	0.426667	0.446667	0.33	0.338974	0.123213	0.128985	0.190526
826	elongation factor 1-alpha	gi|195606920|gb|ACG25290.1|	49 kDa	10.72	0	55.9	0	16.8	91	0	15.64	0	0	5.89	54.4	22.2067	35.9333	5.21333	20.0967	9.88916	16.1411	3.00992	9.95106
113	unknown	gi|194707628|gb|ACF87898.1|	38 kDa	0	39	2	0	38	0	0	41	0	0	42	1.92	13.6667	12.6667	13.6667	14.64	7.3207	7.3131	7.89045	7.90463
160	voltage-dependent anion channel protein 1a	gi|162460904|ref|NP_001105619.1|	29 kDa	0	21	3	0	17	0	0	22	0.66	0	18	0	8	5.66667	7.55333	6	3.78594	3.27165	4.17184	3.4641
195	T cytoplasm male sterility restorer factor 2	gi|12004294|gb|AAG43988.1|AF215823_1	59 kDa	2	6	0	2	8	0	0	9	0	0	8	0	2.66667	3.33333	3	2.66667	1.01835	1.38778	1.73205	1.5396
221	unknown	gi|194706396|gb|ACF87282.1|	45 kDa	0	0	0	0	0	0	3	2	9	14	5	23	0	0	4.66667	14	0	0	1.26198	3
230	unknown	gi|219885707|gb|ACL53228.1|	82 kDa	6	6	9	0	3	4	0	1	0	0	0	0	7	2.33333	0.333333	0	0.57735	0.693889	0.19245	0
238	unknown	gi|195615914|gb|ACG29787.1|	67 kDa	3	4	0	2	6	0	0	7	0	0	4	0	2.33333	2.66667	2.33333	1.33333	0.693889	1.01835	1.34715	0.7698
261	prohibitin2	gi|162462211|ref|NP_001104967.1|	31 kDa	6	12	0	0	8	0.63	0	16	0	0	6	0	6	2.87667	5.33333	2	2	1.4827	3.0792	1.1547
267	unknown	gi|224035419|gb|ACN36785.1|	24 kDa	2	0	12	0	0	9	0	0	6	0	0.71	5	4.66667	3	2	1.90333	2.14303	1.73205	1.1547	0.901729
279	protein kinase APK1B	gi|195624018|gb|ACG33839.1|	56 kDa	0	0.68	0	0	4	0	0	3	2	0	7	2	0.226667	1.33333	1.66667	3	0.130866	0.7698	0.509175	1.20185
292	unknown	gi|194703992|gb|ACF86080.1|	62 kDa	11	6	6	0.68	0.65	0.63	0	0	0	0	0	0	7.66667	0.653333	0	0	0.96225	0.0083887	0	0
295	unknown	gi|195620500|gb|ACG32080.1|	39 kDa	0	4.08	0	0	8	1.89	0	8	0.66	0	7	0	1.36	3.29667	2.88667	2.33333	0.785196	1.3938	1.48019	1.34715
310	unknown	gi|238011246|gb|ACR36658.1|	51 kDa	0	3	0.65	0.68	5	0	0	4	0	0	3	0	1.21667	1.89333	1.33333	1	0.526079	0.90395	0.7698	0.57735
327	unnamed protein product	gi|219761593|emb|CAW58520.1|	111 kDa	0	0	0	0	2	0	3	2	0	0.72	5	0.64	0	0.666667	1.66667	2.12	0	0.3849	0.509175	0.831491
333	unknown	gi|223950105|gb|ACN29136.1|	48 kDa	5	7	0	2	4	0	0	2	0	0	0.71	0	4	2	0.666667	0.236667	1.20185	0.666667	0.3849	0.13664
345	phospho-2-dehydro-3-deoxyheptonate aldolase 1	gi|195642466|gb|ACG40701.1|	59 kDa	0.67	0	6	0	0	0	0	0	0.66	0.72	2	1.98	2.22333	0	0.22	1.56667	1.09593	0	0.127017	0.244434
350	unnamed protein product	gi|219761453|emb|CAW58450.1|	96 kDa	0	2.04	0	2.04	5	0	0	4	2.44	0	4	0	0.68	2.34667	2.14667	1.33333	0.392598	0.838022	0.672023	0.7698
358	unnamed protein product	gi|218405742|emb|CAV26937.1|	65 kDa	0	0	0	0	3	0	0.72	4	0	0.72	7	5	0	1	1.57333	4.24	0	0.57735	0.710722	1.06941
377	unknown	gi|219886129|gb|ACL53439.1|	117 kDa	0	1.36	2	0	3	0	0	2	0.66	0	3	0	1.12	1	0.886667	1	0.340457	0.57735	0.339695	0.57735
394	unknown	gi|224033649|gb|ACN35900.1|	66 kDa	0	0	0	0	0.65	0	2	6	0.98	0	3	6	0	0.216667	2.99333	3	0	0.125093	0.884442	1
395	glycosyltransferase	gi|162460449|ref|NP_001105165.1|	54 kDa	3	5	0	1	5	0	0	4	0	0	0.99	0	2.66667	2	1.33333	0.33	0.83887	0.881917	0.7698	0.190526
405	unknown	gi|223946825|gb|ACN27496.1|	60 kDa	0	0	2	0	0.99	1	0	0	0.99	0	1.42	3	0.666667	0.663333	0.33	1.47333	0.3849	0.191495	0.190526	0.500237
406	unknown	gi|219886737|gb|ACL53743.1|	98 kDa	0	2.04	0	2	5	2	0	5	0	0	2.84	0	0.68	3	1.66667	0.946667	0.392598	0.57735	0.96225	0.546558
414	unknown	gi|194690172|gb|ACF79170.1|	49 kDa	0.67	0.68	0	0	2	0.63	0	2	0	0	0.71	0	0.45	0.876667	0.666667	0.236667	0.129915	0.340854	0.3849	0.13664
417	unknown	gi|238008296|gb|ACR35183.1|	42 kDa	0	0	0	0.68	5	2	0	5	2	0	3	0	0	2.56	2.33333	1	0	0.737925	0.83887	0.57735
427	unknown	gi|194689860|gb|ACF79014.1|	48 kDa	0.67	4	0	0	3	0.63	0	4	0	0	2	0	1.55667	1.21	1.33333	0.666667	0.714114	0.527289	0.7698	0.3849
432	(S)-adenosyl-L-methionine:delta 24-sterol methyltransferase	gi|195604308|gb|ACG23984.1|	39 kDa	0	7	0	0	8	0	0.72	5	0	0.72	5	0	2.33333	2.66667	1.90667	1.90667	1.34715	1.5396	0.900995	0.900995
434	unknown	gi|223945729|gb|ACN26948.1|	42 kDa	0	0	8	0	2	4	0	0	4	0	0.71	0.64	2.66667	2	1.33333	0.45	1.5396	0.666667	0.7698	0.130427
436	unknown	gi|194689934|gb|ACF79051.1|	35 kDa	0	0.68	0	0	4	0	1.44	9	0.66	0	4	0	0.226667	1.33333	3.7	1.33333	0.130866	0.7698	1.53549	0.7698
437	NADH dehydrogenase subunit 5 [Zea mays subsp. parviglumis]	gi|102567977|gb|ABF70861.1|	74 kDa	0	0.68	0.63	0	0.65	0	0	0.68	2	0	1.42	0	0.436667	0.216667	0.893333	0.473333	0.12633	0.125093	0.338974	0.273279
444	unknown	gi|223949091|gb|ACN28629.1|	54 kDa	0	4	6	0	3	4	0	1	0	0	0	0.64	3.33333	2.33333	0.333333	0.213333	1.01835	0.693889	0.19245	0.123168
453	unknown	gi|238006546|gb|ACR34308.1|	48 kDa	1.34	2	0	3	3	0	0	4	0	0	2	0	1.11333	2	1.33333	0.666667	0.339695	0.57735	0.7698	0.3849
455	transmembrane 9 superfamily protein member 4	gi|195647402|gb|ACG43169.1|	74 kDa	0	0	0	0	0.99	2	0	0.68	0.66	1	0	0.64	0	0.996667	0.446667	0.546667	0	0.333339	0.128985	0.16883
457	unknown	gi|194692826|gb|ACF80497.1|	16 kDa	0	3.4	3	0	2.6	0	0	1.36	0	0	4.97	0.64	2.13333	0.866667	0.453333	1.87	0.619438	0.50037	0.261732	0.901228
461	unknown	gi|194707958|gb|ACF88063.1|	49 kDa	0	0	2	0	2	5	0	0	3	0	1.42	2	0.666667	2.33333	1	1.14	0.3849	0.83887	0.57735	0.342993
464	unknown	gi|194699752|gb|ACF83960.1|	29 kDa	0	0.98	0	2	5	0	0	4	0	4	1	0	0.326667	2.33333	1.33333	1.66667	0.188601	0.83887	0.7698	0.693889
467	kinesin light chain	gi|195607294|gb|ACG25477.1|	63 kDa	0	0	0.65	0	3	0.63	0	0	4	0	0.99	0.64	0.216667	1.21	1.33333	0.543333	0.125093	0.527289	0.7698	0.167343
472	unknown	gi|194703702|gb|ACF85935.1|	49 kDa	1.34	0.68	6	0	0	10	0	0	4	0	0	4	2.67333	3.33333	1.33333	1.33333	0.966605	1.9245	0.7698	0.7698
482	stress responsive protein	gi|195612788|gb|ACG28224.1|	23 kDa	0	2.72	0	0	9	0.63	0	10	0.66	0	3.55	0	0.906667	3.21	3.55333	1.18333	0.523464	1.67472	1.86424	0.683198
484	unknown	gi|194699758|gb|ACF83963.1|	40 kDa	0	2.04	0	0	1.3	1.26	0	1.36	0	0	3	0.64	0.68	0.853333	0.453333	1.21333	0.392598	0.246426	0.261732	0.526681
486	lumenal binding protein cBiPe3	gi|1575130|gb|AAC49900.1|	73 kDa	0	85	0	49.64	77	0	106	49	0	21.39	0	0	28.3333	42.2133	51.6667	7.13	16.3583	13.0112	17.6834	4.11651
489	cellulose synthase7	gi|162460818|ref|NP_001104957.1|	123 kDa	0	0	0	1.56	11.7	0	0	10.88	0	6.71	7.81	26.88	0	4.42	3.62667	13.8	0	2.11758	2.09386	3.78032
495	hypothetical protein	gi|195612288|gb|ACG27974.1|	60 kDa	0	3	1.3	0	3	0.63	2	2	0	0	0	0	1.43333	1.21	1.33333	0	0.501479	0.527289	0.3849	0
501	aspartyl-tRNA synthetase	gi|195634857|gb|ACG36897.1|	61 kDa	0	0.98	6	0	1	3	0	0	6	0	0.71	0	2.32667	1.33333	2	0.236667	1.07291	0.509175	1.1547	0.13664
502	ankyrin-like protein	gi|195614640|gb|ACG29150.1|	76 kDa	3	0	0	1	0.65	3	0.72	0	0.66	0	0	0	1	1.55	0.46	0	0.57735	0.422624	0.133167	0
504	unknown	gi|194693912|gb|ACF81040.1|	16 kDa	0	1.36	0	0	2.6	0	0.72	4	0	2	2.84	0	0.453333	0.866667	1.57333	1.61333	0.261732	0.50037	0.710722	0.486316
512	cysteine-type endopeptidase/ ubiquitin thiolesterase	gi|195626738|gb|ACG35199.1|	53 kDa	0	0	0	1.36	2	0.63	0	0.68	0	0	3	1.92	0	1.33	0.226667	1.64	0	0.228498	0.130866	0.506491
514	unknown	gi|194695890|gb|ACF82029.1|	62 kDa	0	1.98	0	0	0.65	1.26	0	1.98	0.66	0	1.96	0	0.66	0.636667	0.88	0.653333	0.381051	0.210035	0.336056	0.377202
518	unknown	gi|219885505|gb|ACL53127.1|	53 kDa	0	0	0	0	15.6	47	0	6.72	99	0	4.86	48.19	0	20.8667	35.24	17.6833	0	7.97951	18.44	8.84369
520	fibrillarin-2	gi|195620340|gb|ACG32000.1|	32 kDa	0.67	4	0.65	0	5	0	0	6	0	0	6	0	1.77333	1.66667	2	2	0.642792	0.96225	1.1547	1.1547
521	HGA4	gi|195625278|gb|ACG34469.1|	58 kDa	0	0	0	3.92	0	2.52	4	0	4	4	0	7	0	2.14667	2.66667	3.66667	0	0.662163	0.7698	1.17063
525	protein disulfide isomerase	gi|162462334|ref|NP_001105761.1|	47 kDa	2	3	0	2	0	0	1.44	0	0	0.72	1	0	1.66667	0.666667	0.48	0.573333	0.509175	0.3849	0.277128	0.17196
526	unknown	gi|224033467|gb|ACN35809.1|	48 kDa	0	0.68	0	0.68	3	0	0.72	3	0	0	0.71	0	0.226667	1.22667	1.24	0.236667	0.130866	0.524313	0.522047	0.13664
527	elongation factor 1-gamma 3	gi|195622440|gb|ACG33050.1|	47 kDa	0	6	0	0	15	9	0	15	4.95	0	12.87	0	2	8	6.65	4.29	1.1547	2.51661	2.54771	2.47683
549	unnamed protein product	gi|219731540|emb|CAW51148.1|	91 kDa	0.99	2	0.65	0	3	2	0	0	0.66	0	0	0	1.21333	1.66667	0.22	0	0.234054	0.509175	0.127017	0
553	unknown	gi|195619788|gb|ACG31724.1|	40 kDa	0.67	4	0	0	4	0.63	0	3	0	0	0.71	0	1.55667	1.54333	1	0.236667	0.714114	0.71691	0.57735	0.13664
564	unnamed protein product	gi|227289832|emb|CAY02911.1|	78 kDa	0	0.68	0	0	0	2	0	0.68	2	0	3	0.64	0.226667	0.666667	0.893333	1.21333	0.130866	0.3849	0.338974	0.526681
593	unknown	gi|194708308|gb|ACF88238.1|	47 kDa	0	4	0	1.36	4	2.52	0	4	0	0	2.13	0	1.33333	2.62667	1.33333	0.71	0.7698	0.441076	0.7698	0.409919
604	unknown	gi|55741047|gb|AAV64190.1|	38 kDa	0.67	3	1.98	0	4	0	0.72	0.68	0	0	0	0	1.88333	1.33333	0.466667	0	0.389335	0.7698	0.13488	0
606	unnamed protein product	gi|219743130|emb|CAW46653.1|	35 kDa	0	0	0	1.36	3	2	0.72	0	0.98	0	0	0.64	0	2.12	0.566667	0.213333	0	0.27552	0.169225	0.123168
608	24-methylenesterol C-methyltransferase 2	gi|195624988|gb|ACG34324.1|	41 kDa	0	11	0	4.76	8	0	5.04	3	0	0	2.13	0	3.66667	4.25333	2.68	0.71	2.11695	1.34133	0.845064	0.409919
609	hypothetical protein	gi|195619158|gb|ACG31409.1|	66 kDa	0.67	2	2	0	0	1.26	0	0.68	0.99	0	0	0	1.55667	0.42	0.556667	0	0.255959	0.242487	0.168797	0
623	syntaxin 132	gi|226501236|ref|NP_001152009.1|	34 kDa	0	0.68	0	0	0.65	0	0.72	2	0	0.72	5	0	0.226667	0.216667	0.906667	1.90667	0.130866	0.125093	0.337661	0.900995
631	unknown	gi|194701130|gb|ACF84649.1|	41 kDa	0	0.68	3	0	0.65	2	0	0	0.99	0	0	0.64	1.22667	0.883333	0.33	0.213333	0.524313	0.340071	0.190526	0.123168
650	unknown	gi|219887443|gb|ACL54096.1|	55 kDa	0	0	0.98	0	0.65	0.63	0	0.68	0.99	0	0	2	0.326667	0.426667	0.556667	0.666667	0.188601	0.123213	0.168797	0.3849
651	unknown	gi|226505616|ref|NP_001151032.1|	53 kDa	0	0.68	0	0	0.65	0	0	0.68	0	1.44	0.71	0.64	0.226667	0.216667	0.226667	0.93	0.130866	0.125093	0.130866	0.147686
670	jasmonate-induced protein	gi|195619336|gb|ACG31498.1|	19 kDa	5	1.36	4	0	0.65	0	0	0.68	0	0	0.71	0	3.45333	0.216667	0.226667	0.236667	0.626856	0.125093	0.130866	0.13664
679	structural constituent of ribosome	gi|195614192|gb|ACG28926.1|	59 kDa	0	0	0.65	0	0	3	0.72	0	0.66	2	0	2	0.216667	1	0.46	1.33333	0.125093	0.57735	0.133167	0.3849
747	unknown	gi|194706814|gb|ACF87491.1|	27 kDa	4	0	1.3	0.68	0	0.63	0	0	0.66	0	0	0.64	1.76667	0.436667	0.22	0.213333	0.680142	0.12633	0.127017	0.123168
196	phosphate/phosphoenolpyruvate translocator precursor	gi|1778149|gb|AAB40650.1|	43 kDa	0	16	1.3	0	7	0	0	7	0	0	7	0	5.76667	2.33333	2.33333	2.33333	2.96204	1.34715	1.34715	1.34715
239	acetyl-coenzyme A carboxylase ACC1A	gi|32264940|gb|AAP78896.1|	257 kDa	0	2	0	0	7	2	0	2	0	0	2	0	0.666667	3	0.666667	0.666667	0.3849	1.20185	0.3849	0.3849
243	unknown	gi|226492924|ref|NP_001148855.1|	60 kDa	2	11	0	0	6	0	0	5	0	0	2	0	4.33333	2	1.66667	0.666667	1.95316	1.1547	0.96225	0.3849
251	golgi associated protein se-wap41	gi|162463414|ref|NP_001105598.1|	41 kDa	0	5	0	0	9	0	0	5	2	0	6	0	1.66667	3	2.33333	2	0.96225	1.73205	0.83887	1.1547
259	unknown	gi|219887957|gb|ACL54353.1|	84 kDa	0	8	0.65	0	6	0	0	4	0	0	3	0	2.88333	2	1.33333	1	1.48102	1.1547	0.7698	0.57735
272	aconitate hydratase, cytoplasmic	gi|195611330|gb|ACG27495.1|	99 kDa	0	0	0	0	6	4	0	2	3	0	5	0	0	3.33333	1.66667	1.66667	0	1.01835	0.509175	0.96225
282	malate dehydrogenase5	gi|162464321|ref|NP_001105603.1|	36 kDa	0	5	0	0	7	0.63	0	5	0	0	6	0	1.66667	2.54333	1.66667	2	0.96225	1.29081	0.96225	1.1547
283	unknown	gi|223947861|gb|ACN28014.1|	28 kDa	0.67	12	0	0	7	0	0	7	0	0	6	0	4.22333	2.33333	2.33333	2	2.24771	1.34715	1.34715	1.1547
284	importin alpha-1b subunit	gi|195620108|gb|ACG31884.1|	58 kDa	0	0	17	0	0	5	0	0	6	0	0.71	5	5.66667	1.66667	2	1.90333	3.27165	0.96225	1.1547	0.901729
291	unknown	gi|223973433|gb|ACN30904.1|	56 kDa	0	4.76	0	0	2.6	0	0	2.72	1.32	0	2.84	0	1.58667	0.866667	1.34667	0.946667	0.916062	0.50037	0.453399	0.546558
311	unknown	gi|194704798|gb|ACF86483.1|	60 kDa	0	1.98	0	0	4	0	0	6	0	0.72	3	0	0.66	1.33333	2	1.24	0.381051	0.7698	1.1547	0.522047
335	unknown	gi|223943491|gb|ACN25829.1|	61 kDa	3.35	15	0	0	5	0	0	7	0	0	8	0	6.11667	1.66667	2.33333	2.66667	2.62448	0.96225	1.34715	1.5396
339	unknown	gi|194690934|gb|ACF79551.1|	30 kDa	0	12	0	0	10	0	0	12	0	0	8	0.64	4	3.33333	4	2.88	2.3094	1.9245	2.3094	1.48186
359	voltage-dependent anion channel protein 2	gi|162459730|ref|NP_001104949.1|	29 kDa	0	6	1.3	0	8	0	0	10	0	0	7	0	2.43333	2.66667	3.33333	2.33333	1.05216	1.5396	1.9245	1.34715
369	unnamed protein product	gi|134273432|emb|CAM82586.1|	52 kDa	0	3	0	0	5	0	0	4	0.66	0	4	0	1	1.66667	1.55333	1.33333	0.57735	0.96225	0.714806	0.7698
378	dihydrolipoyllysine-residue succinyltransferase component of 2-oxoglutarate dehydrogenase complex	gi|195606476|gb|ACG25068.1|	49 kDa	0.67	5	0	0	5	0	0	3	0	0	4	0	1.89	1.66667	1	1.33333	0.904698	0.96225	0.57735	0.7698
383	Sucrose synthase 1; AltName: Full=Sucrose-UDP glucosyltransferase 1; AltName: Full=Shrunken-1	gi|135060|sp|P04712.1|SUS1_MAIZE	92 kDa	3	6	0	0	5	0	0	3	0	0	7	0	3	1.66667	1	2.33333	1	0.96225	0.57735	1.34715
384	ATP binding protein	gi|195622982|gb|ACG33321.1|	56 kDa	0.67	2	0	0.68	2	0	0	0.99	0	0	0	0	0.89	0.893333	0.33	0	0.339329	0.338974	0.190526	0
393	unknown	gi|194692368|gb|ACF80268.1|	58 kDa	0	0	0	0	2	0	2	1	0	3	2	0	0	0.666667	1	1.66667	0	0.3849	0.333333	0.509175
397	transposon protein	gi|195611842|gb|ACG27751.1|	59 kDa	0.67	4	0	0.68	0.21	0	0	0	0	0	5	0	1.55667	0.296667	0	1.66667	0.714114	0.116062	0	0.96225
401	unknown	gi|224029167|gb|ACN33659.1|	72 kDa	0	0	0	2	0	1.26	0	0	2.64	1.44	0	4	0	1.08667	0.88	1.81333	0	0.337068	0.508068	0.675322
407	growth regulator like protein	gi|195644356|gb|ACG41646.1|	59 kDa	0.67	2	0	0	2	0	2	2	0	0	0	0	0.89	0.666667	1.33333	0	0.339329	0.3849	0.3849	0
410	unknown	gi|194694346|gb|ACF81257.1|	15 kDa	4	0.68	0	2.72	4	0	0	0	0	0.72	0	0	1.56	2.24	0	0.24	0.713427	0.680914	0	0.138564
425	unknown	gi|194701832|gb|ACF85000.1|	41 kDa	0	18.36	1.23	0	29.7	0	0	37	0	0	25.74	0	6.53	9.9	12.3333	8.58	3.42117	5.71577	7.12065	4.95367
426	putative alanine aminotransferase	gi|55741057|gb|AAV64199.1|	56 kDa	0.67	5	0	0	2	0	0	1	0	0	2	0	1.89	0.666667	0.333333	0.666667	0.904698	0.3849	0.19245	0.3849
428	unnamed protein product	gi|219795200|emb|CAW70478.1|	52 kDa	0	0	12	0	2	1	0	0	0.66	0	0	2	4	1	0.22	0.666667	2.3094	0.333333	0.127017	0.3849
429	topoisomerase-like protein	gi|195614536|gb|ACG29098.1|	74 kDa	0	0	2	0	0.98	0	0	0	2	0	5	0.63	0.666667	0.326667	0.666667	1.87667	0.3849	0.188601	0.3849	0.907722
435	unknown	gi|194689994|gb|ACF79081.1|	70 kDa	0	0.99	0.98	0	0	0	0.72	0.68	0	0	0.71	0	0.656667	0	0.466667	0.236667	0.189571	0	0.13488	0.13664
438	Catalase isozyme 1	gi|311239|emb|CAA42720.1|	57 kDa	3	9	0.65	0	0	0.63	0	0.68	0	0	0	0	4.21667	0.21	0.226667	0	1.4353	0.121244	0.130866	0
445	amidase	gi|195609838|gb|ACG26749.1|	64 kDa	1	10	0	0	2	0	0	2	0	0	0.71	0	3.66667	0.666667	0.666667	0.236667	1.83586	0.3849	0.3849	0.13664
446	transmembrane 9 superfamily protein member 1 precursor	gi|195618600|gb|ACG31130.1|	67 kDa	0.43	8	0	0	7	0	0	10	0	0	8	0	2.81	2.33333	3.33333	2.66667	1.49994	1.34715	1.9245	1.5396
454	unknown	gi|194704532|gb|ACF86350.1|	79 kDa	0.67	2	0	0	3	0	0	2	0	0	6	0	0.89	1	0.666667	2	0.339329	0.57735	0.3849	1.1547
460	unknown	gi|223946939|gb|ACN27553.1|	64 kDa	0	0	0.65	0	0	0.99	0	0.99	2	0	0	2	0.216667	0.33	0.996667	0.666667	0.125093	0.190526	0.333339	0.3849
462	methylenetetrahydrofolate reductase	gi|162459521|ref|NP_001104947.1|	66 kDa	0	0	0	0.68	3	0	0	2	0	0.72	3	0	0	1.22667	0.666667	1.24	0	0.524313	0.3849	0.522047
470	calcium ion binding protein	gi|195647580|gb|ACG43258.1|	62 kDa	0	2	0	0	3	0.63	0	3	0	0	5	0	0.666667	1.21	1	1.66667	0.3849	0.527289	0.57735	0.96225
485	unknown	gi|226533367|ref|NP_001145773.1|	63 kDa	0	4	0	0.68	4	0	0	5	0	0	0.99	0	1.33333	1.56	1.66667	0.33	0.7698	0.713427	0.96225	0.190526
488	unknown	gi|224030677|gb|ACN34414.1|	82 kDa	10.72	0	7.15	0	0	23	0	0	27	0	0	31	5.95667	7.66667	9	10.3333	1.81957	4.42635	5.19615	5.96595
491	unknown	gi|194700620|gb|ACF84394.1|	29 kDa	0	0	0	0	1.3	0	0	4.08	0	0.72	9	0.64	0	0.433333	1.36	3.45333	0	0.250185	0.785196	1.60124
497	unnamed protein product	gi|238010618|gb|ACR36344.1|	68 kDa	1	0	7	0	0.98	5	0	0	2	0	0	0	2.66667	1.99333	0.666667	0	1.26198	0.883184	0.3849	0
499	unknown	gi|194689030|gb|ACF78599.1|	77 kDa	0	0.98	2	0	0.99	0	0	1	0	0	2	0	0.993333	0.33	0.333333	0.666667	0.333356	0.190526	0.19245	0.3849
503	EMB2756	gi|195614156|gb|ACG28908.1|	75 kDa	0	4	0	0	3	0	0	3	2	0	2	0	1.33333	1	1.66667	0.666667	0.7698	0.57735	0.509175	0.3849
515	unknown	gi|194704194|gb|ACF86181.1|	42 kDa	0	4	0.65	0	2	0	0	3	0	0	4	0	1.55	0.666667	1	1.33333	0.715503	0.3849	0.57735	0.7698
517	unknown	gi|224030621|gb|ACN34386.1|	66 kDa	1.34	0.68	0	0.68	0	0	0	0	0	1.44	0.71	0	0.673333	0.226667	0	0.716667	0.223342	0.130866	0	0.240008
529	unnamed protein product	gi|219902523|emb|CAW95908.1|	62 kDa	0	0	21	0	3.54	8	0	0	7	0	0	7	7	3.84667	2.33333	2.33333	4.04145	1.33627	1.34715	1.34715
534	unknown	gi|194697546|gb|ACF82857.1|	24 kDa	0	4	0	0	3	0	0	4	0	5	0	0.64	1.33333	1	1.33333	1.88	0.7698	0.57735	0.7698	0.906961
539	dihydrolipoyllysine-residue acetyltransferase component of pyruvatedehydrogenase complex	gi|195642434|gb|ACG40685.1|	58 kDa	0.6	8	0	0	9	0	0	13	0	0	8	0	2.86667	3	4.33333	2.66667	1.48524	1.73205	2.50185	1.5396
544	unknown	gi|194700902|gb|ACF84535.1|	56 kDa	0	0	1	0	0.99	2	0	0	0	0	1	0.64	0.333333	0.996667	0	0.546667	0.19245	0.333339	0	0.16883
552	lipoxygenase	gi|93211182|gb|ABF01002.1|	103 kDa	0	0	0	0	2	2	0	0	4	0	0.99	2	0	1.33333	1.33333	0.996667	0	0.3849	0.7698	0.333339
554	pyruvate kinase, cytosolic isozyme	gi|195625378|gb|ACG34519.1|	57 kDa	0	0	30	0	1.95	10	0	0	8.58	0	4	0	10	3.98333	2.86	1.33333	5.7735	1.76701	1.65122	0.7698
558	60S ribosomal protein L13a	gi|195623288|gb|ACG33474.1|	24 kDa	0	0	0	0.68	0	0.61	0	0	2.97	5	0	0.98	0	0.43	0.99	1.99333	0	0.124677	0.571577	0.883184
561	unknown	gi|194689252|gb|ACF78710.1|	56 kDa	0	2.97	0	0	2.94	0	0	5	0.66	0	2.13	0	0.99	0.98	1.88667	0.71	0.571577	0.565803	0.905449	0.409919
566	unknown	gi|223947537|gb|ACN27852.1|	51 kDa	0	0	4	0	0.98	2	0	0.68	0	0	0	0.64	1.33333	0.993333	0.226667	0.213333	0.7698	0.333356	0.130866	0.123168
567	unnamed protein product	gi|218651260|emb|CAV33580.1|	49 kDa	0	34	0	0	47	10.15	0	33	0	0	24.3	0	11.3333	19.05	11	8.1	6.5433	8.2439	6.35085	4.67654
581	unknown	gi|219884235|gb|ACL52492.1|	112 kDa	0	0	0.65	0.68	0.99	0	0	0	0.66	0	0.71	0	0.216667	0.556667	0.22	0.236667	0.125093	0.168797	0.127017	0.13664
583	unknown	gi|224028745|gb|ACN33448.1|	95 kDa	0	0	4	0	0.65	0.63	0	0	0.66	0	0	0.64	1.33333	0.426667	0.22	0.213333	0.7698	0.123213	0.127017	0.123168
584	unknown	gi|194707908|gb|ACF88038.1|	16 kDa	0	0	0.65	0	2	3	0	2	0	1	0	0	0.216667	1.66667	0.666667	0.333333	0.125093	0.509175	0.3849	0.19245
585	ankyrin protein kinase-like	gi|195654649|gb|ACG46792.1|	68 kDa	1.34	0	0.65	1.36	0	0.63	0	0	0.66	0	0	0	0.663333	0.663333	0.22	0	0.223366	0.226871	0.127017	0
594	unknown	gi|194707796|gb|ACF87982.1|	52 kDa	2.97	4	0	0	1.95	0	0	2.04	0	0	4	0	2.32333	0.65	0.68	1.33333	0.69231	0.375278	0.392598	0.7698
595	unnamed protein product	gi|25811939|emb|CAD57867.1|	35 kDa	0	0	0	0	4	0	0.72	4	2	0	0.71	0	0	1.33333	2.24	0.236667	0	0.7698	0.551039	0.13664
607	heat shock 70 kDa protein	gi|195649437|gb|ACG44186.1|	73 kDa	12.06	22	0	0	5.2	0	0	6.12	0	0	4.97	0	11.3533	1.73333	2.04	1.65667	3.67234	1.00074	1.17779	0.956477
614	unknown	gi|194690730|gb|ACF79449.1|	33 kDa	0.67	20	0	0	24	0	0	29	0	0	18	0	6.89	8	9.66667	6	3.78618	4.6188	5.58105	3.4641
619	unknown	gi|194701554|gb|ACF84861.1|	40 kDa	0	0.68	0	0	0.65	0	0	1.36	2	0	0.71	0	0.226667	0.216667	1.12	0.236667	0.130866	0.125093	0.340457	0.13664
620	unknown	gi|194705780|gb|ACF86974.1|	36 kDa	0	0.68	0	0	2	0.63	0	2	0	0	2	0	0.226667	0.876667	0.666667	0.666667	0.130866	0.340854	0.3849	0.3849
634	unknown	gi|194700610|gb|ACF84389.1|	48 kDa	0	0	3	0	0	0.63	0	0	2	0	2	0.64	1	0.21	0.666667	0.88	0.57735	0.121244	0.3849	0.340457
635	unknown	gi|219885929|gb|ACL53339.1|	46 kDa	0	0	3	0	2	2.97	0	0	0.66	0	0.71	0	1	1.65667	0.22	0.236667	0.57735	0.504825	0.127017	0.13664
649	unknown	gi|194689072|gb|ACF78620.1|	49 kDa	0	0	0	2	2	0.63	0	2	0.66	0	0	0	0	1.54333	0.886667	0	0	0.263657	0.339695	0
653	unknown	gi|194690028|gb|ACF79098.1|	71 kDa	0	3	0.65	0	2	0	0	2	0	0	0.71	0	1.21667	0.666667	0.666667	0.236667	0.526079	0.3849	0.3849	0.13664
657	peptidyl-prolyl isomerase	gi|195634685|gb|ACG36811.1|	62 kDa	0.67	0.68	0	0.68	1	0	0	0	0	0	0.71	0	0.45	0.56	0	0.236667	0.129915	0.170229	0	0.13664
659	unknown	gi|194701076|gb|ACF84622.1|	40 kDa	2.01	0	0	0	0	1.89	5.76	0	1.96	0	0	3.84	0.67	0.63	2.57333	1.28	0.386825	0.363731	0.976191	0.739008
668	sad1-unc84-like protein	gi|195631572|gb|ACG36681.1|	51 kDa	0.67	3	0.65	0	1	0	0	0	0	0	0.71	0	1.44	0.333333	0	0.236667	0.450346	0.19245	0	0.13664
669	unknown	gi|223943563|gb|ACN25865.1|	33 kDa	0	0.98	0	0	2	0.63	0	2	0	0	2	0	0.326667	0.876667	0.666667	0.666667	0.188601	0.340854	0.3849	0.3849
681	eukaryotic translation initiation factor 3 subunit 2	gi|195611838|gb|ACG27749.1|	36 kDa	0	3	0.65	0	3	0	0	3	0	0	0.99	0	1.21667	1	1	0.33	0.526079	0.57735	0.57735	0.190526
682	26S proteasome non-ATPase regulatory subunit 11	gi|195644058|gb|ACG41497.1|	48 kDa	0	0	6	0	0	1.26	0	0.68	0.66	0	0.71	0	2	0.42	0.446667	0.236667	1.1547	0.242487	0.128985	0.13664
697	calcium lipid binding protein-like	gi|195625520|gb|ACG34590.1|	61 kDa	0	0.68	0.65	0	0.65	0.63	0	0	0	0	0	0.64	0.443333	0.426667	0	0.213333	0.128077	0.123213	0	0.123168
701	MAP kinase kinase	gi|168251063|gb|ACA21846.1|	45 kDa	0	0	0	0	0.65	0	0	0.68	0.66	0	3	0.64	0	0.216667	0.446667	1.21333	0	0.125093	0.128985	0.526681
710	voltage-dependent anion channel protein 1b	gi|162459613|ref|NP_001104948.1|	30 kDa	0	11.56	1.3	0	19	0	0	20	0	0	20	0	4.28667	6.33333	6.66667	6.66667	2.11078	3.65655	3.849	3.849
723	unknown	gi|194704514|gb|ACF86341.1|	75 kDa	3	0	0	2	0.65	0	0.72	0	0	0.72	0	0	1	0.883333	0.24	0.24	0.57735	0.340071	0.138564	0.138564
741	unknown	gi|194690186|gb|ACF79177.1|	35 kDa	2	0.68	0	0	0.65	0	0	0.68	0	0	0.71	0	0.893333	0.216667	0.226667	0.236667	0.338974	0.125093	0.130866	0.13664
743	proliferation-associated protein 2G4	gi|195625534|gb|ACG34597.1|	43 kDa	0	2	0	0	0.99	0.63	0	0	1.32	0	0.71	0	0.666667	0.54	0.44	0.236667	0.3849	0.167033	0.254034	0.13664
744	protein lap1	gi|195627564|gb|ACG35612.1|	55 kDa	0	0.68	0.65	0	1.3	0	0	0.68	0	0	1.42	0	0.443333	0.433333	0.226667	0.473333	0.128077	0.250185	0.130866	0.273279
763	unknown	gi|224029271|gb|ACN33711.1|	30 kDa	0	2.04	0	0	2.6	2.52	0	3.4	0	0	2.13	0	0.68	1.70667	1.13333	0.71	0.392598	0.492853	0.65433	0.409919
764	unknown	gi|194688860|gb|ACF78514.1|	59 kDa	0	0	0	0.68	2	0	0	0.68	0.66	0.72	0	0	0	0.893333	0.446667	0.24	0	0.338974	0.128985	0.138564
775	PK protein	gi|162458157|ref|NP_001105266.1|	55 kDa	0	0	4	0	0.65	2	0	0	2	0	0	0.64	1.33333	0.883333	0.666667	0.213333	0.7698	0.340071	0.3849	0.123168
891	unknown	gi|223973813|gb|ACN31094.1|	13 kDa	0	0	0	1.36	2	0	0.72	0	0.66	0	0	0.64	0	1.12	0.46	0.213333	0	0.340457	0.133167	0.123168
352	unknown	gi|194690228|gb|ACF79198.1|	21 kDa	1	19	0	0	5	0	0	8	0	0	0	0	6.66667	1.66667	2.66667	0	3.56423	0.96225	1.5396	0
368	unknown	gi|223943729|gb|ACN25948.1|	58 kDa	0	5	2	0	2	0	0	2	0	0	0	0	2.33333	0.666667	0.666667	0	0.83887	0.3849	0.3849	0
370	40S ribosomal protein S11	gi|133867|sp|P25460.1|RS11_MAIZE	18 kDa	0	0	0	0	0	0.99	0	0	3	8	0	15	0	0.33	1	7.66667	0	0.190526	0.57735	2.50185
463	hypothetical protein	gi|195614352|gb|ACG29006.1|	55 kDa	0	0	0	0	2	0	0	3	0.66	0	2	0	0	0.666667	1.22	0.666667	0	0.3849	0.525484	0.3849
479	unknown	gi|238011180|gb|ACR36625.1|	68 kDa	0	0.98	0	0	2	0	0	0	0	0.72	2	0	0.326667	0.666667	0	0.906667	0.188601	0.3849	0	0.337661
522	unknown	gi|223949925|gb|ACN29046.1|	52 kDa	0	5	3	0.98	2	0	0	0	0	0	0	0	2.66667	0.993333	0	0	0.83887	0.333356	0	0
533	dopamine beta-monooxygenase	gi|195620030|gb|ACG31845.1|	41 kDa	0	0	0	0	2.6	0.63	0	3.4	0	0	2.13	0	0	1.07667	1.13333	0.71	0	0.45211	0.65433	0.409919
546	unnamed protein product	gi|126633104|emb|CAM55517.1|	46 kDa	0	3	1	0	1	0	0	0.98	0	0	0	0	1.33333	0.333333	0.326667	0	0.509175	0.19245	0.188601	0
568	unknown	gi|194707334|gb|ACF87751.1|	59 kDa	0	0.99	0	0	0.65	0.63	0	0.68	0	0	0	0	0.33	0.426667	0.226667	0	0.190526	0.123213	0.130866	0
603	unknown	gi|194689526|gb|ACF78847.1|	68 kDa	0	0	0	0	2	0	0.72	0	2	0	0	0.64	0	0.666667	0.906667	0.213333	0	0.3849	0.337661	0.123168
611	unknown	gi|194688824|gb|ACF78496.1|	74 kDa	0	0	0	0	0.65	0.63	0	2	0	0	0.71	0	0	0.426667	0.666667	0.236667	0	0.123213	0.3849	0.13664
626	unknown	gi|224029953|gb|ACN34052.1|	92 kDa	2.01	4	0	0	5	0	0	0.68	0	0	0	0	2.00333	1.66667	0.226667	0	0.666669	0.96225	0.130866	0
628	unknown	gi|219885489|gb|ACL53119.1|	74 kDa	2	3	4	0	0.65	0	0	0	0	0	0	0	3	0.216667	0	0	0.333333	0.125093	0	0
632	unknown	gi|194696198|gb|ACF82183.1|	48 kDa	0	4	0	0.68	1.3	0	0	0	0	0	0.98	0	1.33333	0.66	0	0.326667	0.7698	0.216744	0	0.188601
652	unknown	gi|194702954|gb|ACF85561.1|	44 kDa	0	2	3	0	0.99	0	0	0	0.66	0	0	0	1.66667	0.33	0.22	0	0.509175	0.190526	0.127017	0
656	boron transporter 1	gi|195649471|gb|ACG44203.1|	79 kDa	0	0	0	0	3	0	0	1	1.32	0	0	1.28	0	1	0.773333	0.426667	0	0.57735	0.229524	0.246336
671	hypothetical protein	gi|238010122|gb|ACR36096.1|	47 kDa	0	3	0	0.68	2	0	0	3	0	0	0	0	1	0.893333	1	0	0.57735	0.338974	0.57735	0
680	unknown	gi|194691508|gb|ACF79838.1|	47 kDa	3	1.36	5	0	0	2	0	0	0	0	0	0	3.12	0.666667	0	0	0.607655	0.3849	0	0
698	unknown	gi|219884593|gb|ACL52671.1|	42 kDa	0	0	0	0	0.65	0	0	0	0.99	0	3	2	0	0.216667	0.33	1.66667	0	0.125093	0.190526	0.509175
717	unknown	gi|194702080|gb|ACF85124.1|	41 kDa	0.99	0.68	0	0.68	3	0	0	0	0	0	0	0	0.556667	1.22667	0	0	0.168797	0.524313	0	0
719	unknown	gi|238007042|gb|ACR34556.1|	47 kDa	0.67	3	0	0	0	0	0	0.68	0	0	0.71	0	1.22333	0	0.226667	0.236667	0.524895	0	0.130866	0.13664
722	unknown	gi|194700342|gb|ACF84255.1|	48 kDa	0	3	0	0	1.3	0.63	0	0.68	0	0	0	0	1	0.643333	0.226667	0	0.57735	0.216701	0.130866	0
725	RNA-binding protein-like	gi|224034287|gb|ACN36219.1|	52 kDa	0.98	0	2	0	0	0.63	0	0	0	0.72	0	0	0.993333	0.21	0	0.24	0.333356	0.121244	0	0.138564
727	nucleic acid binding protein	gi|195635381|gb|ACG37159.1|	48 kDa	0	0.68	2	0	0.99	0	0	0	0	0	2	0	0.893333	0.33	0	0.666667	0.338974	0.190526	0	0.3849
766	ATP-citrate synthase	gi|195626414|gb|ACG35037.1|	47 kDa	0	0	0	0	2	0	0	0.68	0.66	0	3	0	0	0.666667	0.446667	1	0	0.3849	0.128985	0.57735
771	unknown	gi|238015364|gb|ACR38717.1|	64 kDa	0.98	0	1.96	0	0	2	0	0	0	0.72	0	0	0.98	0.666667	0	0.24	0.326667	0.3849	0	0.138564
784	unknown	gi|224031193|gb|ACN34672.1|	68 kDa	0	0	0	0.39	0	12.6	0	0	30	0	0	34	0	4.33	10	11.3333	0	2.38823	5.7735	6.5433
787	unknown	gi|194693196|gb|ACF80682.1|	35 kDa	0	0	0	0	0.65	0	0.72	0.68	0	0	0.71	0	0	0.216667	0.466667	0.236667	0	0.125093	0.13488	0.13664
790	hypothetical protein	gi|195606632|gb|ACG25146.1|	34 kDa	0	0	0	0.68	0	0	0	0.67	0	0.72	0.71	0	0	0.226667	0.223333	0.476667	0	0.130866	0.128942	0.137612
791	unknown	gi|238014294|gb|ACR38182.1|	35 kDa	0.99	0.68	0	0	0	0	0	0.68	0	0	0.71	0	0.556667	0	0.226667	0.236667	0.168797	0	0.130866	0.13664
794	leucine-rich repeat transmembrane protein kinase 1	gi|3360289|gb|AAC27894.1|	75 kDa	0	0	0	0	0	0	0.72	0.68	3	0	0	5	0	0	1.46667	1.66667	0	0	0.442685	0.96225
822	unknown	gi|223945467|gb|ACN26817.1|	17 kDa	0	0.68	0	0	0.65	0.63	0	0.68	0	0	0	0	0.226667	0.426667	0.226667	0	0.130866	0.123213	0.130866	0
827	14-3-3-like protein	gi|162458469|ref|NP_001105677.1|	29 kDa	0	0	0	0	7	0	0	7	0	1.44	7.92	0	0	2.33333	2.33333	3.12	0	1.34715	1.34715	1.40627
858	unnamed protein product	gi|147223495|emb|CAN08456.1|	29 kDa	0	2	0	0	3	0.63	0	0	2	0	0	0	0.666667	1.21	0.666667	0	0.3849	0.527289	0.3849	0
888	Phosphoglucomutase, cytoplasmic 2; Short=PGM 2; AltName: Full=Glucose phosphomutase 2	gi|12585310|sp|P93805.2|PGMC2_MAIZE	63 kDa	0	0	0	1.36	3.25	0	0	2.72	0	0	3.55	0	0	1.53667	0.906667	1.18333	0	0.544062	0.523464	0.683198
889	pyruvate dehydrogenase E1 component subunit beta	gi|195620836|gb|ACG32248.1|	41 kDa	0	2	0.65	0	0.65	0.63	0	0	0	0	0	0	0.883333	0.426667	0	0	0.340071	0.123213	0	0
385	unknown	gi|224030759|gb|ACN34455.1|	62 kDa	0	0	0.91	0	2	12	0	0	0	0	0	0	0.303333	4.66667	0	0	0.17513	2.14303	0	0
419	unknown	gi|194690694|gb|ACF79431.1|	59 kDa	8	3	4	0	0	0	0	0	0	0	0	0	5	0	0	0	0.881917	0	0	0
424	unknown	gi|223947159|gb|ACN27663.1|	61 kDa	0	0.68	3	0	0	0	0	0.68	0	0	0	0	1.22667	0	0.226667	0	0.524313	0	0.130866	0
449	ribosomal protein S8	gi|1498053|gb|AAB06330.1|	25 kDa	0	0	0	0	0	0	0.72	0	0	16	0	13	0	0	0.24	9.66667	0	0	0.138564	2.83497
465	phytochrome A2	gi|129560387|gb|ABO30572.1|	125 kDa	12	2	7	0	0	0	0	0	0	0	0	0	7	0	0	0	1.66667	0	0	0
490	LON2 protein	gi|162458054|ref|NP_001105895.1|	106 kDa	0	2	0.65	0	1	0	0	0	0	0	0	0	0.883333	0.333333	0	0	0.340071	0.19245	0	0
505	unknown	gi|223949449|gb|ACN28808.1|	61 kDa	0	3	3	0	0	0.63	0	0	0	0	0	0	2	0.21	0	0	0.57735	0.121244	0	0
508	unknown	gi|194704540|gb|ACF86354.1|	41 kDa	0.67	0	0	0.68	0.6	0	0	0	0	0	0	0	0.223333	0.426667	0	0	0.128942	0.123888	0	0
509	50S ribosomal protein L1	gi|195625038|gb|ACG34349.1|	44 kDa	0.67	2	2	0	0	0	0	0	0	0	0	0	1.55667	0	0	0	0.255959	0	0	0
530	unknown	gi|194703232|gb|ACF85700.1|	52 kDa	0	0	0	0	0	0	0	2	0	0	3	0.99	0	0	0.666667	1.33	0	0	0.3849	0.509542
531	DAG protein	gi|195626648|gb|ACG35154.1|	45 kDa	0	2	0.65	0	3	0	0	0	0	0	0	0	0.883333	1	0	0	0.340071	0.57735	0	0
532	phosphoribosylanthranilate transferase	gi|195652617|gb|ACG45776.1|	89 kDa	2	3	0.65	0	0	0	0	0	0	0	0	0	1.88333	0	0	0	0.393112	0	0	0
538	ribosomal protein L2	gi|162458121|ref|NP_001105558.1|	48 kDa	0	5	0.65	0	2	0	0	0	0	0	0	0	1.88333	0.666667	0	0	0.906203	0.3849	0	0
570	unnamed protein product	gi|219897732|emb|CAX02712.1|	87 kDa	0	0	0	0	0	0	0	0.98	0	0	0.98	0.64	0	0	0.326667	0.54	0	0	0.188601	0.165865
582	unknown	gi|223948269|gb|ACN28218.1|	60 kDa	2	0.98	0.99	0	0	0	0	0	0	0	0	0	1.32333	0	0	0	0.195344	0	0	0
597	unknown	gi|194706338|gb|ACF87253.1|	43 kDa	0	0	0	0	2	1	0	0.99	0	0	0	0	0	1	0.33	0	0	0.333333	0.190526	0
600	plasma membrane intrinsic protein	gi|162460423|ref|NP_001105616.1|	30 kDa	0	0	0	0	0	0	0	0	0	0.99	4	2	0	0	0	2.33	0	0	0	0.510631
602	unknown	gi|194688798|gb|ACF78483.1|	47 kDa	0	1	6	0	0	0.63	0	0	0	0	0	0	2.33333	0.21	0	0	1.07152	0.121244	0	0
625	unknown	gi|238014366|gb|ACR38218.1|	36 kDa	0	0	0.65	0	1.3	0.63	0	0	0	0	0	0	0.216667	0.643333	0	0	0.125093	0.216701	0	0
637	unknown	gi|223949963|gb|ACN29065.1|	51 kDa	0	3	0.99	0	0.65	0	0	0	0	0	0	0	1.33	0.216667	0	0	0.509542	0.125093	0	0
647	brassinosteroid LRR receptor kinase precursor	gi|195613828|gb|ACG28744.1|	84 kDa	0.98	3	0	0	0.65	0	0	0	0	0	0	0	1.32667	0.216667	0	0	0.509916	0.125093	0	0
658	fasciclin-like arabinogalactan protein 10 precursor	gi|195646060|gb|ACG42498.1|	44 kDa	1	2	0	0	0	0	0	0.67	0	0	0	0	1	0	0.223333	0	0.333333	0	0.128942	0
675	chloride channel	gi|162461428|ref|NP_001105216.1|	85 kDa	0	0	0	0	0.65	0.63	0	0	0	0	2	0	0	0.426667	0	0.666667	0	0.123213	0	0.3849
691	unnamed protein product	gi|218573236|emb|CAV33619.1|	76 kDa	1.34	0	5	0	0	0	0	0	0	0.72	0	0	2.11333	0	0	0.24	0.862717	0	0	0.138564
762	unknown	gi|194694732|gb|ACF81450.1|	48 kDa	1.34	6.8	10	0	0	0	0	0	0	0	0	0	6.04667	0	0	0	1.45962	0	0	0
765	unknown	gi|194704870|gb|ACF86519.1|	39 kDa	0	0	0	0.99	0	0	0	0	0	0.72	0.71	0	0	0.33	0	0.476667	0	0.190526	0	0.137612
799	unknown	gi|194705346|gb|ACF86757.1|	27 kDa	0.67	2	0	0	0	0.63	0	0	0	0	0	0	0.89	0.21	0	0	0.339329	0.121244	0	0
800	unknown	gi|194688930|gb|ACF78549.1|	68 kDa	0	0.68	0	0.68	0.65	0	0	0	0	0	0	0	0.226667	0.443333	0	0	0.130866	0.128077	0	0
803	nucleolar protein 10	gi|195655253|gb|ACG47094.1|	80 kDa	1	2	0.99	0	0	0	0	0	0	0	0	0	1.33	0	0	0	0.19342	0	0	0
809	hypothetical protein	gi|195653873|gb|ACG46404.1|	46 kDa	0.98	1	0.65	0	0	0	0	0	0	0	0	0	0.876667	0	0	0	0.0655179	0	0	0
823	developmentally-regulated GTP-binding protein 1	gi|195633785|gb|ACG36737.1|	41 kDa	0.67	0	2	0	0	0.99	0	0	0	0	0	0	0.89	0.33	0	0	0.339329	0.190526	0	0
824	transferase, transferring glycosyl groups	gi|195635497|gb|ACG37217.1|	39 kDa	0	0.68	0	0	0	0	0.72	0.99	0	0	0	0	0.226667	0	0.57	0	0.130866	0	0.170587	0
831	unknown	gi|194688994|gb|ACF78581.1|	73 kDa	0	3	0	0	2	2	0	0	0	0	0	0	1	1.33333	0	0	0.57735	0.3849	0	0
847	unknown	gi|194704090|gb|ACF86129.1|	43 kDa	0	0.68	0	0.68	0.98	0	0	0	0	0	0	0	0.226667	0.553333	0	0	0.130866	0.167376	0	0
856	serine/threonine-protein kinase SAPK7	gi|195624802|gb|ACG34231.1|	41 kDa	0	2	3	0	0	0	0	0	0	0	0.71	0	1.66667	0	0	0.236667	0.509175	0	0	0.13664
908	ribosomal protein L17	gi|162458324|ref|NP_001104890.1|	20 kDa	0	0	0	0	0	0	0	0.99	0	3	0	0.64	0	0	0.33	1.21333	0	0	0.190526	0.526681
916	unknown	gi|194690216|gb|ACF79192.1|	77 kDa	0	0	0	0	0	0	0	0	0.99	0	0.71	0.64	0	0	0.33	0.45	0	0	0.190526	0.130427
933	unknown	gi|224029493|gb|ACN33822.1|	50 kDa	0	0	0	0	0	0	0	2	0	0	3	0.64	0	0	0.666667	1.21333	0	0	0.3849	0.526681
958	ATP-dependent RNA helicase dhh1	gi|195637296|gb|ACG38116.1|	56 kDa	0	0.68	0.65	0	0	0	0	0	0	0	2	0	0.443333	0	0	0.666667	0.128077	0	0	0.3849
586	unknown	gi|224030191|gb|ACN34171.1|	48 kDa	0.67	4	0	0	0	0	0	0	0	0	0	0	1.55667	0	0	0	0.714114	0	0	0
622	unknown	gi|194696870|gb|ACF82519.1|	50 kDa	0.67	2	0	0	0	0	0	0	0	0	0	0	0.89	0	0	0	0.339329	0	0	0
643	unknown	gi|194705914|gb|ACF87041.1|	51 kDa	0	0.67	0.65	0	0	0	0	0	0	0	0	0	0.44	0	0	0	0.127061	0	0	0
648	unknown	gi|226505982|ref|NP_001146394.1|	66 kDa	0	0	0	0	0	0	0	0	0	0.72	6	0	0	0	0	2.24	0	0	0	1.09203
690	unknown	gi|219884925|gb|ACL52837.1|	76 kDa	0	1	0.65	0	0	0	0	0	0	0	0	0	0.55	0	0	0	0.169148	0	0	0
705	unknown	gi|238014320|gb|ACR38195.1|	29 kDa	5	0.68	0	0	0	0	0	0	0	0	0	0	1.89333	0	0	0	0.90395	0	0	0
706	ribosomal protein S3 [Zea mays subsp. parviglumis]	gi|102567987|gb|ABF70871.1|	64 kDa	0	0.68	0.65	0	0	0	0	0	0	0	0	0	0.443333	0	0	0	0.128077	0	0	0
709	unknown	gi|194688842|gb|ACF78505.1|	51 kDa	0	3	0.99	0	0	0	0	0	0	0	0	0	1.33	0	0	0	0.509542	0	0	0
711	plasma membrane integral protein ZmPIP2-6	gi|13447809|gb|AAK26762.1|	30 kDa	0	0	0	0	0	0	0	0	0	0	0.99	0.64	0	0	0	0.543333	0	0	0	0.167343
733	ATPase family AAA domain-containing protein 1	gi|195637516|gb|ACG38226.1|	41 kDa	0	0.68	4	0	0	0	0	0	0	0	0	0	1.56	0	0	0	0.713427	0	0	0
767	hypothetical protein	gi|195658233|gb|ACG48584.1|	71 kDa	0.67	0.68	0	0	0	0	0	0	0	0	0	0	0.45	0	0	0	0.129915	0	0	0
773	unknown	gi|224031377|gb|ACN34764.1|	73 kDa	0.99	4	0	0	0	0	0	0	0	0	0	0	1.66333	0	0	0	0.694425	0	0	0
777	phosphoribosylanthranilate transferase	gi|195656517|gb|ACG47726.1|	91 kDa	0.99	0.68	0	0	0	0	0	0	0	0	0	0	0.556667	0	0	0	0.168797	0	0	0
817	unknown	gi|238005996|gb|ACR34033.1|	96 kDa	0.67	0	0.65	0	0	0	0	0	0	0	0	0	0.44	0	0	0	0.127061	0	0	0
819	unknown	gi|238014338|gb|ACR38204.1|	33 kDa	0	4	0.65	0	0	0	0	0	0	0	0	0	1.55	0	0	0	0.715503	0	0	0
836	unknown	gi|223974027|gb|ACN31201.1|	31 kDa	0.99	2	0	0	0	0	0	0	0	0	0	0	0.996667	0	0	0	0.333339	0	0	0
848	hypothetical protein	gi|195644550|gb|ACG41743.1|	46 kDa	0	0.68	0.65	0	0	0	0	0	0	0	0	0	0.443333	0	0	0	0.128077	0	0	0
863	hypothetical protein	gi|195647050|gb|ACG42993.1|	69 kDa	3	0.99	0	0	0	0	0	0	0	0	0	0	1.33	0	0	0	0.509542	0	0	0
877	GDP-mannose 4,6 dehydratase 2	gi|195624368|gb|ACG34014.1|	42 kDa	0	1	3	0	0	0	0	0	0	0	0	0	1.33333	0	0	0	0.509175	0	0	0
910	unknown	gi|238007164|gb|ACR34617.1|	50 kDa	0.67	0	0.65	0	0	0	0	0	0	0	0	0	0.44	0	0	0	0.127061	0	0	0
912	guanine nucleotide-binding protein-like 3	gi|195656991|gb|ACG47963.1|	67 kDa	0.67	0	4	0	0	0	0	0	0	0	0	0	1.55667	0	0	0	0.714114	0	0	0
914	unknown	gi|194689188|gb|ACF78678.1|	40 kDa	0.67	0	6	0	0	0	0	0	0	0	0	0	2.22333	0	0	0	1.09593	0	0	0
918	unnamed protein product	gi|219766771|emb|CAW64057.1|	71 kDa	0	0	0	0	0	0	0	0	0	40.26	14.56	0	0	0	0	18.2733	0	0	0	6.79508
926	hypothetical protein	gi|195644648|gb|ACG41792.1|	59 kDa	0.67	0	0.65	0	0	0	0	0	0	0	0	0	0.44	0	0	0	0.127061	0	0	0
935	pescadillo	gi|223945377|gb|ACN26772.1|	71 kDa	0.67	0	4	0	0	0	0	0	0	0	0	0	1.55667	0	0	0	0.714114	0	0	0
937	hypothetical protein	gi|195626058|gb|ACG34859.1|	47 kDa	0	0.68	0.65	0	0	0	0	0	0	0	0	0	0.443333	0	0	0	0.128077	0	0	0
942	unknown	gi|194689536|gb|ACF78852.1|	80 kDa	0.67	0	5	0	0	0	0	0	0	0	0	0	1.89	0	0	0	0.904698	0	0	0
948	unknown	gi|194700252|gb|ACF84210.1|	44 kDa	0	0	0	0	0	0	0	0	0	0.72	0.71	0	0	0	0	0.476667	0	0	0	0.137612
950	glucan endo-1,3-beta-glucosidase 7 precursor	gi|195635543|gb|ACG37240.1|	44 kDa	0.67	0.68	0	0	0	0	0	0	0	0	0	0	0.45	0	0	0	0.129915	0	0	0
960	unknown	gi|194707498|gb|ACF87833.1|	47 kDa	0.67	0.68	0	0	0	0	0	0	0	0	0	0	0.45	0	0	0	0.129915	0	0	0
973	unknown	gi|194690002|gb|ACF79085.1|	62 kDa	0.67	0.98	0	0	0	0	0	0	0	0	0	0	0.55	0	0	0	0.166966	0	0	0
975	unknown	gi|194689828|gb|ACF78998.1|	50 kDa	0	0	0	0	2	0.63	0	0	0	0	0	0	0	0.876667	0	0	0	0.340854	0	0
1003	unknown	gi|194703914|gb|ACF86041.1|	42 kDa	0	0	0	0	0	0	0	0	0	0	3	0.64	0	0	0	1.21333	0	0	0	0.526681
1017	unknown	gi|223949919|gb|ACN29043.1|	65 kDa	2	0	0.65	0	0	0	0	0	0	0	0	0	0.883333	0	0	0	0.340071	0	0	0
